# Supplementary material for: Field Screen and Genotyping of Phaseolus vulgaris against Two Begomoviruses in Georgia, USA
Source: Insects. 2021 Jan 10;12(1):49. doi: 10.3390/insects12010049 (PMC7827361; doi:10.3390/insects12010049)
Supplement: Supplementary file 1 [file insects-12-00049-s001.zip]

Archive with 3 entries (2 files):
- insects-993363-supplementary/
- insects-993363-supplementary/insects-993363-supple-proof.docx
- insects-993363-supplementary/Supplementary_tables.xlsx
