# Supplementary material for: Field Screen and Genotyping of Phaseolus vulgaris against Two Begomoviruses in Georgia, USA
Source: Insects. 2021 Jan 10;12(1):49. doi: 10.3390/insects12010049 (PMC7827361; doi:10.3390/insects12010049)
Supplement: Supplementary file 1 [file insects-12-00049-s001.zip › insects-993363-supplementary/Supplementary_tables.xlsx]

## Sheet: Raw read data summary
Supplementary table S1: Summary of raw read data generated and amount of clean data obtained after filtering the raw data.
Sample name	Raw reads	Raw data (G)	Clean data (G)	Effective (%)	Error (%)
ABUNDA	69331980	10.4	10.4	99.85	0.03
Affirmed	95358394	14.3	14.3	99.88	0.03
Amethyst	84327252	12.6	12.6	99.9	0.03
APOLLO	71778252	10.8	10.8	99.88	0.03
BA0958	67128662	10.1	10.1	99.84	0.02
BA1006	71108770	10.7	10.7	99.9	0.03
Barron	59784370	9	9	99.9	0.03
BELRUR1	63038462	9.5	9.4	99.88	0.03
BELRUR2	61492934	9.2	9.2	99.87	0.03
BLUSH	68659580	10.3	10.3	99.92	0.03
BMNRMR10	74802808	11.2	11.2	99.83	0.03
BMNRMR11	64849402	9.7	9.7	99.83	0.03
BMNRMR12	65991750	9.9	9.9	99.87	0.03
BMNRMR13	62584862	9.4	9.4	99.82	0.02
BMNRMR8	68058866	10.2	10.2	99.89	0.03
BMNRMR9	66150220	9.9	9.9	99.87	0.03
BRONCO1	64054732	9.6	9.6	99.93	0.03
BRONCO2	77066252	11.6	11.5	99.82	0.02
BUSBLUE	146355398	22	21.9	99.87	0.03
CapiSnap	94533758	14.2	14.2	99.81	0.03
Caprice	117190694	17.6	17.5	99.71	0.03
Carson	66541582	10	10	99.88	0.02
CASCADE	65777678	9.9	9.9	99.85	0.03
CedLarso	62659822	9.4	9.4	99.85	0.03
CHAMSNP	66478286	10	10	99.82	0.02
COLOMA	90182060	13.5	13.5	99.89	0.03
Colter	61198052	9.2	9.2	99.9	0.03
Cosmos	60368556	9.1	9	99.77	0.02
Desoto	105422926	15.8	15.8	99.86	0.02
Desperad	64270498	9.6	9.6	99.84	0.03
EARLHARV	64341510	9.7	9.6	99.88	0.03
EXECBUSH	84837384	12.7	12.7	99.83	0.03
EZpick	70042092	10.5	10.5	99.86	0.03
fordhook	100276172	15	15	99.8	0.03
Furano	62640338	9.4	9.4	99.85	0.02
GARDGREN	66269742	9.9	9.9	99.88	0.02
GOLDCOAS	62204958	9.3	9.3	99.87	0.03
GOLDCROP	66520990	10	10	99.92	0.03
GOLDMIN	100262656	15	15	99.86	0.03
GRENCROP	68370414	10.3	10.2	99.88	0.03
HASWITE	64651762	9.7	9.7	99.91	0.03
Hmx17572	69570962	10.4	10.4	100	0.03
Hmx5106	67835540	10.2	10.2	99.87	0.03
HORTICUL	126445618	19	18.9	99.85	0.02
Jackwon	96700896	14.5	14.5	99.78	0.03
Jade	65081416	9.8	9.8	99.91	0.03
kentblue	69003046	10.4	10.3	99.89	0.03
kentwon	62864890	9.4	9.4	99.88	0.03
KINGHOR	65084936	9.8	9.7	99.8	0.02
Lakatte	70226260	10.5	10.5	99.86	0.03
LASALLE	83686778	12.6	12.5	99.78	0.03
LONGVAL	83089708	12.5	12.4	99.82	0.02
LONHOR	65432942	9.8	9.8	99.8	0.03
LOWSCHAM	64853410	9.7	9.7	99.87	0.03
maxibel	68412554	10.3	10.2	99.79	0.02
MISSWON	67266424	10.1	10.1	99.88	0.02
Momentum	65362788	9.8	9.8	99.88	0.03
MORSPOL	61046706	9.2	9.1	99.82	0.03
Outlaw	64592770	9.7	9.7	99.82	0.02
POLARIS	65648074	9.8	9.8	99.83	0.03
Prevail	63620150	9.5	9.5	99.87	0.03
Provider	107329712	16.1	16.1	99.89	0.03
PV857	68964008	10.3	10.3	99.92	0.03
PV905	60760560	9.1	9.1	99.89	0.03
RomaII	98881524	14.8	14.8	99.87	0.03
ROUNDUP	70885428	10.6	10.6	99.77	0.02
royalbur	65788622	9.9	9.9	99.83	0.03
SB4679	66306488	9.9	9.9	99.81	0.02
SB4734	67802730	10.2	10.2	99.79	0.02
SB4735	108248604	16.2	16.2	99.74	0.03
SB4744	65533072	9.8	9.8	99.82	0.03
SPARHAL	63329126	9.5	9.5	99.88	0.03
STRIHAL	67054996	10.1	10	99.78	0.03
SV1003GF	59742382	9	9	99.88	0.03
SV1137	60209172	9	9	99.91	0.02
Sybaris	64611018	9.7	9.7	99.91	0.03
tavera	62352280	9.4	9.3	99.79	0.02
Tema	66795140	10	10	99.67	0.02
TOPCROP	71359714	10.7	10.7	99.87	0.03
Valentin	61236906	9.2	9.2	99.89	0.03
Wyatt	60123414	9	9	99.9	0.03
YAKIMA	103677714	15.6	15.5	99.89	0.02
Total	6033783354

## Sheet: Read mapping and coverage summa
Supplementary table S2: Total number of filtered reads obtained the number of reads mapped on to the reference geneome with mapping percent, average depth and coverage distribution.
Sample	Raw reads	Filtered reads	Mapped reads	Mapping rate (%)	Average depth(X)	Coverage at least 1X (%)	Coverage at least 4X (%)	Duplicate (%)
ABUNDA	69331980	69250956	64102519	92.57	15.34	95.46	92.54	17.92
Affirmed	95358394	95245716	66601663	69.93	14.53	94.35	90.05	25.43
Amethyst	84327252	84244280	81877567	97.19	20.26	95.59	93.09	15.2
APOLLO	71778252	71693796	67264354	93.82	15.62	95.62	92.75	19.64
BA0958	67128662	67028972	58872683	87.83	14.28	94.71	90.73	17.81
BA1006	71108770	71035824	69018091	97.16	16.88	95.03	92.04	16.92
Barron	59784370	59723134	53067653	88.86	11.79	94.54	88.33	24.23
BELRUR1	63038462	62962048	56258875	89.35	12.57	92.25	84.82	25.07
BELRUR2	61492934	61411508	58299291	94.93	13.93	92.71	86.29	18.72
BLUSH	68659580	68605888	60921404	88.8	14.58	96.64	94.38	17.47
BMNRMR10	74802808	74723584	64182016	85.89	15.79	92.92	87.33	17.29
BMNRMR11	64849402	64805144	58002189	89.5	14.33	92.33	85.85	17.89
BMNRMR12	65991750	65906100	60589832	91.93	13.44	92.51	85.41	22.11
BMNRMR13	62584862	62475596	56364110	90.22	13.33	91.93	84.16	19.08
BMNRMR8	68058866	67998572	64386890	94.69	14.13	92.49	85.84	22.57
BMNRMR9	66150220	66071748	62147334	94.06	14.95	92.74	87.46	19.9
BRONCO1	64054732	64006894	61161949	95.56	13.41	95.06	91.04	25.16
BRONCO2	77066252	76962816	62351326	81.01	14.29	94.43	86.09	22.56
BUSBLUE	146355398	146196410	84415552	57.74	18.9	95.23	92.46	23.44
CapiSnap	94533758	94378380	72059111	76.35	17.71	94.3	90.79	16.72
Caprice	117190694	116972956	75880019	64.87	17.15	94.88	89.31	23.01
Carson	66541582	66471916	63801782	95.98	14.61	95.32	91.72	20.91
CASCADE	65777678	65679354	63727440	97.03	15.09	95.76	93.06	19.02
CedLarso	62659822	62579836	57750130	92.28	12.64	91.74	82.36	22.73
CHAMSNP	66478286	66391162	61379731	92.45	12.21	91.33	79.32	25.42
COLOMA	90182060	90086624	62950935	69.88	13.85	93.74	88.44	25.04
Colter	61198052	61135396	59007614	96.52	13.16	94.72	90.18	23.8
Cosmos	60368556	60253958	56419422	93.64	13.56	94.26	89.64	18.68
Desoto	105422926	105305206	74050850	70.32	17.2	94.8	91.56	20.4
Desperad	64270498	64185176	60686138	94.55	12.65	94.02	85.97	23.69
EARLHARV	64341510	64267416	60056753	93.45	14.26	94.89	91.12	19.1
EXECBUSH	84837384	84710676	66789982	78.84	15.56	95.58	92.75	20.27
EZpick	70042092	69947446	64883748	92.76	15.97	93.84	89.76	17.16
fordhook	100276172	100180044	55879892	55.78	22.31	46.55	39.51	26.02
Furano	62640338	62554358	58906576	94.17	14.06	95.85	92.51	18.31
GARDGREN	66269742	66186956	62775563	94.85	14.69	95.41	92.55	20.32
GOLDCOAS	62204958	62134350	58616195	94.34	14.05	95.21	91.64	18.36
GOLDCROP	66520990	66466938	64183765	96.56	15.52	95.81	93.36	17.3
GOLDMIN	100262656	100130196	76115492	76.02	16.23	95.82	90.91	26.95
GRENCROP	68370414	68291308	61289925	89.75	14.45	96.31	94.13	18.92
HASWITE	64651762	64593080	61862556	95.77	15.11	92.79	87.72	18.6
Hmx17572	69570962	69538180	66317233	95.37	14.89	94.42	89.81	21.26
Hmx5106	67835540	67756834	64412002	95.06	15.24	94.69	91.06	19.37
HORTICUL	126445618	126293952	69696777	55.19	15.91	96.89	94.98	20.6
Jackwon	96700896	96582942	58699639	60.78	21.27	46.71	39.19	30.99
Jade	65081416	65022256	62871029	96.69	13.8	94.95	90.89	25.04
kentblue	69003046	68929048	62683130	90.94	15.45	93.8	89.68	17.07
kentwon	62864890	62795682	56587797	90.11	13.18	92.49	85.81	22.14
KINGHOR	65084936	64975886	61462131	94.59	14.7	96.35	93.89	16.94
Lakatte	70226260	70129502	65768839	93.78	15.28	95.41	92.1	20.12
LASALLE	83686778	83551412	63142085	75.57	14.82	94.36	90.06	19.85
LONGVAL	83089708	82964852	69103185	83.29	16.33	95.37	92.57	19.51
LONHOR	65432942	65320872	60198104	92.16	14.12	96.33	93.32	18.07
LOWSCHAM	64853410	64774448	62077356	95.84	13.59	96.61	92.45	20.99
maxibel	68412554	68295262	64529817	94.49	15.45	95.11	91.72	17.52
MISSWON	67266424	67184090	61872855	92.09	15.22	93.19	88.38	17.68
Momentum	65362788	65285950	62514643	95.76	14.11	94.56	90.14	23.42
MORSPOL	61046706	60940752	56679289	93.01	13.21	91.9	83.32	19.69
Outlaw	64592770	64501924	60291155	93.47	14.01	93.47	87.04	18.66
POLARIS	65648074	65542780	61941889	94.51	14.82	92.61	86.94	19.47
Prevail	63620150	63537522	61093570	96.15	13.68	94.6	90.38	24.09
Provider	107329712	107215810	80875323	75.43	19.24	96.1	94.14	18.22
PV857	68964008	68905572	66653039	96.73	14.84	94.78	90.91	23.59
PV905	60760560	60699194	58725531	96.75	13.16	94.36	89.15	23.43
RomaII	98881524	98799636	66068105	66.87	15.06	96.65	94.61	21.24
ROUNDUP	70885428	70779386	67109855	94.82	15.89	95.43	91.96	18.41
royalbur	65788622	65678472	62707615	95.48	14.48	94.51	89.4	20.52
SB4679	66306488	66194844	62562551	94.51	14.92	94.54	90.07	17.81
SB4734	67802730	67671528	64281958	94.99	15.61	94.38	90.69	17.62
SB4735	108248604	108077124	78279446	72.43	18.39	94.18	90.53	19.8
SB4744	65533072	65423714	62391511	95.37	14.93	94.12	90	18.61
SPARHAL	63329126	63253592	60639449	95.87	14.79	92.89	87.96	18.65
STRIHAL	67054996	66922468	63563100	94.98	15.41	92.43	86.85	18.29
SV1003GF	59742382	59671474	56714144	95.04	12.5	94.74	90.68	25.51
SV1137	60209172	60152566	56391583	93.75	13.38	94.5	90.48	19.88
Sybaris	64611018	64553472	62029932	96.09	14.11	94.82	90.69	22.73
tavera	62352280	62223682	59035604	94.88	14.05	93.36	86.22	19.64
Tema	66795140	66595732	62570752	93.96	14.9	94.25	80.87	19.52
TOPCROP	71359714	71279302	59312689	83.21	13.85	95.41	92.25	20.41
Valentin	61236906	61167954	59275543	96.91	13.48	95.21	91.77	22.8
Wyatt	60123414	60062246	57238469	95.3	12.43	94.64	89	25.83
YAKIMA	103677714	103573260	77601686	74.92	17.45	95.51	92.87	23.03
Total	6033783354	6026076892	5204929327	86.3734

## Sheet: SNP_density
Supplementary table S3: SNP density (no. of SNPs/Kb) calculated in bins of 100 Kb throughout the genome on all eleven chromosomes.
Chromosome	BIN_START	SNP_COUNT	VARIANTS/KB
Chr01	0	238	2.38
Chr01	100000	330	3.3
Chr01	200000	152	1.52
Chr01	300000	190	1.9
Chr01	400000	148	1.48
Chr01	500000	74	0.74
Chr01	600000	54	0.54
Chr01	700000	98	0.98
Chr01	800000	145	1.45
Chr01	900000	99	0.99
Chr01	1000000	157	1.57
Chr01	1100000	201	2.01
Chr01	1200000	203	2.03
Chr01	1300000	213	2.13
Chr01	1400000	179	1.79
Chr01	1500000	272	2.72
Chr01	1600000	165	1.65
Chr01	1700000	83	0.83
Chr01	1800000	203	2.03
Chr01	1900000	144	1.44
Chr01	2000000	283	2.83
Chr01	2100000	117	1.17
Chr01	2200000	134	1.34
Chr01	2300000	103	1.03
Chr01	2400000	179	1.79
Chr01	2500000	179	1.79
Chr01	2600000	150	1.5
Chr01	2700000	96	0.96
Chr01	2800000	151	1.51
Chr01	2900000	89	0.89
Chr01	3000000	65	0.65
Chr01	3100000	164	1.64
Chr01	3200000	86	0.86
Chr01	3300000	165	1.65
Chr01	3400000	124	1.24
Chr01	3500000	96	0.96
Chr01	3600000	43	0.43
Chr01	3700000	94	0.94
Chr01	3800000	48	0.48
Chr01	3900000	94	0.94
Chr01	4000000	137	1.37
Chr01	4100000	72	0.72
Chr01	4200000	116	1.16
Chr01	4300000	153	1.53
Chr01	4400000	83	0.83
Chr01	4500000	51	0.51
Chr01	4600000	160	1.6
Chr01	4700000	120	1.2
Chr01	4800000	136	1.36
Chr01	4900000	158	1.58
Chr01	5000000	120	1.2
Chr01	5100000	29	0.29
Chr01	5200000	28	0.28
Chr01	5300000	312	3.12
Chr01	5400000	185	1.85
Chr01	5500000	73	0.73
Chr01	5600000	126	1.26
Chr01	5700000	200	2
Chr01	5800000	318	3.18
Chr01	5900000	239	2.39
Chr01	6000000	199	1.99
Chr01	6100000	112	1.12
Chr01	6200000	211	2.11
Chr01	6300000	246	2.46
Chr01	6400000	220	2.2
Chr01	6500000	340	3.4
Chr01	6600000	287	2.87
Chr01	6700000	163	1.63
Chr01	6800000	113	1.13
Chr01	6900000	133	1.33
Chr01	7000000	26	0.26
Chr01	7100000	316	3.16
Chr01	7200000	135	1.35
Chr01	7300000	79	0.79
Chr01	7400000	46	0.46
Chr01	7500000	116	1.16
Chr01	7600000	324	3.24
Chr01	7700000	95	0.95
Chr01	7800000	106	1.06
Chr01	7900000	89	0.89
Chr01	8000000	61	0.61
Chr01	8100000	39	0.39
Chr01	8200000	23	0.23
Chr01	8300000	34	0.34
Chr01	8400000	127	1.27
Chr01	8500000	97	0.97
Chr01	8600000	80	0.8
Chr01	8700000	278	2.78
Chr01	8800000	2	0.02
Chr01	8900000	39	0.39
Chr01	9000000	21	0.21
Chr01	9100000	15	0.15
Chr01	9200000	107	1.07
Chr01	9300000	134	1.34
Chr01	9400000	130	1.3
Chr01	9500000	126	1.26
Chr01	9600000	111	1.11
Chr01	9700000	51	0.51
Chr01	9800000	86	0.86
Chr01	9900000	117	1.17
Chr01	10000000	140	1.4
Chr01	10100000	57	0.57
Chr01	10200000	57	0.57
Chr01	10300000	75	0.75
Chr01	10400000	39	0.39
Chr01	10500000	61	0.61
Chr01	10600000	163	1.63
Chr01	10700000	184	1.84
Chr01	10800000	24	0.24
Chr01	10900000	76	0.76
Chr01	11000000	26	0.26
Chr01	11100000	59	0.59
Chr01	11200000	231	2.31
Chr01	11300000	137	1.37
Chr01	11400000	54	0.54
Chr01	11500000	94	0.94
Chr01	11600000	90	0.9
Chr01	11700000	97	0.97
Chr01	11800000	68	0.68
Chr01	11900000	141	1.41
Chr01	12000000	120	1.2
Chr01	12100000	26	0.26
Chr01	12200000	16	0.16
Chr01	12300000	0	0
Chr01	12400000	43	0.43
Chr01	12500000	83	0.83
Chr01	12600000	199	1.99
Chr01	12700000	122	1.22
Chr01	12800000	110	1.1
Chr01	12900000	103	1.03
Chr01	13000000	217	2.17
Chr01	13100000	207	2.07
Chr01	13200000	197	1.97
Chr01	13300000	141	1.41
Chr01	13400000	135	1.35
Chr01	13500000	94	0.94
Chr01	13600000	135	1.35
Chr01	13700000	50	0.5
Chr01	13800000	48	0.48
Chr01	13900000	62	0.62
Chr01	14000000	32	0.32
Chr01	14100000	79	0.79
Chr01	14200000	60	0.6
Chr01	14300000	16	0.16
Chr01	14400000	22	0.22
Chr01	14500000	52	0.52
Chr01	14600000	130	1.3
Chr01	14700000	118	1.18
Chr01	14800000	68	0.68
Chr01	14900000	80	0.8
Chr01	15000000	22	0.22
Chr01	15100000	67	0.67
Chr01	15200000	48	0.48
Chr01	15300000	39	0.39
Chr01	15400000	55	0.55
Chr01	15500000	78	0.78
Chr01	15600000	52	0.52
Chr01	15700000	53	0.53
Chr01	15800000	71	0.71
Chr01	15900000	41	0.41
Chr01	16000000	30	0.3
Chr01	16100000	31	0.31
Chr01	16200000	19	0.19
Chr01	16300000	3	0.03
Chr01	16400000	8	0.08
Chr01	16500000	45	0.45
Chr01	16600000	26	0.26
Chr01	16700000	51	0.51
Chr01	16800000	38	0.38
Chr01	16900000	3	0.03
Chr01	17000000	63	0.63
Chr01	17100000	44	0.44
Chr01	17200000	25	0.25
Chr01	17300000	48	0.48
Chr01	17400000	9	0.09
Chr01	17500000	23	0.23
Chr01	17600000	47	0.47
Chr01	17700000	227	2.27
Chr01	17800000	52	0.52
Chr01	17900000	154	1.54
Chr01	18000000	114	1.14
Chr01	18100000	165	1.65
Chr01	18200000	129	1.29
Chr01	18300000	282	2.82
Chr01	18400000	167	1.67
Chr01	18500000	317	3.17
Chr01	18600000	271	2.71
Chr01	18700000	160	1.6
Chr01	18800000	210	2.1
Chr01	18900000	132	1.32
Chr01	19000000	205	2.05
Chr01	19100000	167	1.67
Chr01	19200000	639	6.39
Chr01	19300000	373	3.73
Chr01	19400000	272	2.72
Chr01	19500000	140	1.4
Chr01	19600000	228	2.28
Chr01	19700000	23	0.23
Chr01	19800000	222	2.22
Chr01	19900000	139	1.39
Chr01	20000000	221	2.21
Chr01	20100000	73	0.73
Chr01	20200000	49	0.49
Chr01	20300000	182	1.82
Chr01	20400000	81	0.81
Chr01	20500000	86	0.86
Chr01	20600000	117	1.17
Chr01	20700000	235	2.35
Chr01	20800000	168	1.68
Chr01	20900000	57	0.57
Chr01	21000000	98	0.98
Chr01	21100000	109	1.09
Chr01	21200000	51	0.51
Chr01	21300000	95	0.95
Chr01	21400000	74	0.74
Chr01	21500000	95	0.95
Chr01	21600000	35	0.35
Chr01	21700000	54	0.54
Chr01	21800000	74	0.74
Chr01	21900000	25	0.25
Chr01	22000000	23	0.23
Chr01	22100000	91	0.91
Chr01	22200000	116	1.16
Chr01	22300000	131	1.31
Chr01	22400000	129	1.29
Chr01	22500000	27	0.27
Chr01	22600000	56	0.56
Chr01	22700000	0	0
Chr01	22800000	131	1.31
Chr01	22900000	24	0.24
Chr01	23000000	84	0.84
Chr01	23100000	63	0.63
Chr01	23200000	71	0.71
Chr01	23300000	76	0.76
Chr01	23400000	69	0.69
Chr01	23500000	57	0.57
Chr01	23600000	88	0.88
Chr01	23700000	57	0.57
Chr01	23800000	73	0.73
Chr01	23900000	65	0.65
Chr01	24000000	79	0.79
Chr01	24100000	29	0.29
Chr01	24200000	45	0.45
Chr01	24300000	64	0.64
Chr01	24400000	39	0.39
Chr01	24500000	55	0.55
Chr01	24600000	11	0.11
Chr01	24700000	39	0.39
Chr01	24800000	41	0.41
Chr01	24900000	22	0.22
Chr01	25000000	0	0
Chr01	25100000	72	0.72
Chr01	25200000	155	1.55
Chr01	25300000	92	0.92
Chr01	25400000	41	0.41
Chr01	25500000	122	1.22
Chr01	25600000	113	1.13
Chr01	25700000	129	1.29
Chr01	25800000	209	2.09
Chr01	25900000	140	1.4
Chr01	26000000	132	1.32
Chr01	26100000	167	1.67
Chr01	26200000	104	1.04
Chr01	26300000	123	1.23
Chr01	26400000	82	0.82
Chr01	26500000	87	0.87
Chr01	26600000	66	0.66
Chr01	26700000	140	1.4
Chr01	26800000	76	0.76
Chr01	26900000	212	2.12
Chr01	27000000	116	1.16
Chr01	27100000	0	0
Chr01	27200000	64	0.64
Chr01	27300000	94	0.94
Chr01	27400000	78	0.78
Chr01	27500000	51	0.51
Chr01	27600000	132	1.32
Chr01	27700000	81	0.81
Chr01	27800000	97	0.97
Chr01	27900000	75	0.75
Chr01	28000000	77	0.77
Chr01	28100000	167	1.67
Chr01	28200000	80	0.8
Chr01	28300000	103	1.03
Chr01	28400000	123	1.23
Chr01	28500000	242	2.42
Chr01	28600000	363	3.63
Chr01	28700000	90	0.9
Chr01	28800000	159	1.59
Chr01	28900000	179	1.79
Chr01	29000000	32	0.32
Chr01	29100000	16	0.16
Chr01	29200000	39	0.39
Chr01	29300000	31	0.31
Chr01	29400000	57	0.57
Chr01	29500000	64	0.64
Chr01	29600000	19	0.19
Chr01	29700000	42	0.42
Chr01	29800000	34	0.34
Chr01	29900000	41	0.41
Chr01	30000000	56	0.56
Chr01	30100000	29	0.29
Chr01	30200000	39	0.39
Chr01	30300000	125	1.25
Chr01	30400000	254	2.54
Chr01	30500000	107	1.07
Chr01	30600000	38	0.38
Chr01	30700000	22	0.22
Chr01	30800000	30	0.3
Chr01	30900000	18	0.18
Chr01	31000000	34	0.34
Chr01	31100000	61	0.61
Chr01	31200000	92	0.92
Chr01	31300000	170	1.7
Chr01	31400000	175	1.75
Chr01	31500000	135	1.35
Chr01	31600000	148	1.48
Chr01	31700000	94	0.94
Chr01	31800000	82	0.82
Chr01	31900000	40	0.4
Chr01	32000000	265	2.65
Chr01	32100000	53	0.53
Chr01	32200000	88	0.88
Chr01	32300000	100	1
Chr01	32400000	209	2.09
Chr01	32500000	176	1.76
Chr01	32600000	370	3.7
Chr01	32700000	138	1.38
Chr01	32800000	57	0.57
Chr01	32900000	84	0.84
Chr01	33000000	33	0.33
Chr01	33100000	68	0.68
Chr01	33200000	70	0.7
Chr01	33300000	64	0.64
Chr01	33400000	114	1.14
Chr01	33500000	135	1.35
Chr01	33600000	46	0.46
Chr01	33700000	167	1.67
Chr01	33800000	123	1.23
Chr01	33900000	152	1.52
Chr01	34000000	55	0.55
Chr01	34100000	364	3.64
Chr01	34200000	238	2.38
Chr01	34300000	56	0.56
Chr01	34400000	47	0.47
Chr01	34500000	151	1.51
Chr01	34600000	219	2.19
Chr01	34700000	257	2.57
Chr01	34800000	216	2.16
Chr01	34900000	278	2.78
Chr01	35000000	118	1.18
Chr01	35100000	94	0.94
Chr01	35200000	215	2.15
Chr01	35300000	186	1.86
Chr01	35400000	71	0.71
Chr01	35500000	82	0.82
Chr01	35600000	98	0.98
Chr01	35700000	114	1.14
Chr01	35800000	160	1.6
Chr01	35900000	67	0.67
Chr01	36000000	163	1.63
Chr01	36100000	120	1.2
Chr01	36200000	106	1.06
Chr01	36300000	77	0.77
Chr01	36400000	118	1.18
Chr01	36500000	78	0.78
Chr01	36600000	147	1.47
Chr01	36700000	20	0.2
Chr01	36800000	17	0.17
Chr01	36900000	110	1.1
Chr01	37000000	105	1.05
Chr01	37100000	45	0.45
Chr01	37200000	55	0.55
Chr01	37300000	127	1.27
Chr01	37400000	45	0.45
Chr01	37500000	42	0.42
Chr01	37600000	93	0.93
Chr01	37700000	33	0.33
Chr01	37800000	20	0.2
Chr01	37900000	85	0.85
Chr01	38000000	14	0.14
Chr01	38100000	170	1.7
Chr01	38200000	140	1.4
Chr01	38300000	164	1.64
Chr01	38400000	64	0.64
Chr01	38500000	128	1.28
Chr01	38600000	195	1.95
Chr01	38700000	269	2.69
Chr01	38800000	158	1.58
Chr01	38900000	201	2.01
Chr01	39000000	78	0.78
Chr01	39100000	122	1.22
Chr01	39200000	185	1.85
Chr01	39300000	58	0.58
Chr01	39400000	137	1.37
Chr01	39500000	209	2.09
Chr01	39600000	146	1.46
Chr01	39700000	142	1.42
Chr01	39800000	94	0.94
Chr01	39900000	78	0.78
Chr01	40000000	122	1.22
Chr01	40100000	192	1.92
Chr01	40200000	216	2.16
Chr01	40300000	271	2.71
Chr01	40400000	195	1.95
Chr01	40500000	239	2.39
Chr01	40600000	224	2.24
Chr01	40700000	110	1.1
Chr01	40800000	48	0.48
Chr01	40900000	73	0.73
Chr01	41000000	112	1.12
Chr01	41100000	48	0.48
Chr01	41200000	42	0.42
Chr01	41300000	71	0.71
Chr01	41400000	45	0.45
Chr01	41500000	155	1.55
Chr01	41600000	86	0.86
Chr01	41700000	108	1.08
Chr01	41800000	151	1.51
Chr01	41900000	152	1.52
Chr01	42000000	123	1.23
Chr01	42100000	64	0.64
Chr01	42200000	129	1.29
Chr01	42300000	90	0.9
Chr01	42400000	78	0.78
Chr01	42500000	85	0.85
Chr01	42600000	78	0.78
Chr01	42700000	124	1.24
Chr01	42800000	79	0.79
Chr01	42900000	177	1.77
Chr01	43000000	158	1.58
Chr01	43100000	131	1.31
Chr01	43200000	112	1.12
Chr01	43300000	115	1.15
Chr01	43400000	49	0.49
Chr01	43500000	98	0.98
Chr01	43600000	29	0.29
Chr01	43700000	39	0.39
Chr01	43800000	129	1.29
Chr01	43900000	199	1.99
Chr01	44000000	127	1.27
Chr01	44100000	112	1.12
Chr01	44200000	165	1.65
Chr01	44300000	228	2.28
Chr01	44400000	107	1.07
Chr01	44500000	116	1.16
Chr01	44600000	118	1.18
Chr01	44700000	196	1.96
Chr01	44800000	115	1.15
Chr01	44900000	126	1.26
Chr01	45000000	78	0.78
Chr01	45100000	222	2.22
Chr01	45200000	112	1.12
Chr01	45300000	60	0.6
Chr01	45400000	99	0.99
Chr01	45500000	85	0.85
Chr01	45600000	115	1.15
Chr01	45700000	157	1.57
Chr01	45800000	72	0.72
Chr01	45900000	127	1.27
Chr01	46000000	131	1.31
Chr01	46100000	185	1.85
Chr01	46200000	190	1.9
Chr01	46300000	222	2.22
Chr01	46400000	149	1.49
Chr01	46500000	93	0.93
Chr01	46600000	69	0.69
Chr01	46700000	176	1.76
Chr01	46800000	79	0.79
Chr01	46900000	71	0.71
Chr01	47000000	41	0.41
Chr01	47100000	94	0.94
Chr01	47200000	185	1.85
Chr01	47300000	204	2.04
Chr01	47400000	199	1.99
Chr01	47500000	312	3.12
Chr01	47600000	185	1.85
Chr01	47700000	58	0.58
Chr01	47800000	236	2.36
Chr01	47900000	177	1.77
Chr01	48000000	197	1.97
Chr01	48100000	205	2.05
Chr01	48200000	173	1.73
Chr01	48300000	192	1.92
Chr01	48400000	171	1.71
Chr01	48500000	224	2.24
Chr01	48600000	120	1.2
Chr01	48700000	179	1.79
Chr01	48800000	214	2.14
Chr01	48900000	217	2.17
Chr01	49000000	73	0.73
Chr01	49100000	127	1.27
Chr01	49200000	236	2.36
Chr01	49300000	260	2.6
Chr01	49400000	208	2.08
Chr01	49500000	217	2.17
Chr01	49600000	146	1.46
Chr01	49700000	262	2.62
Chr01	49800000	224	2.24
Chr01	49900000	253	2.53
Chr01	50000000	173	1.73
Chr01	50100000	183	1.83
Chr01	50200000	163	1.63
Chr01	50300000	157	1.57
Chr01	50400000	190	1.9
Chr01	50500000	357	3.57
Chr01	50600000	195	1.95
Chr01	50700000	235	2.35
Chr01	50800000	279	2.79
Chr01	50900000	250	2.5
Chr01	51000000	348	3.48
Chr01	51100000	295	2.95
Chr01	51200000	253	2.53
Chr01	51300000	187	1.87
Chr01	51400000	27	0.27
Chr02	0	215	2.15
Chr02	100000	191	1.91
Chr02	200000	189	1.89
Chr02	300000	83	0.83
Chr02	400000	169	1.69
Chr02	500000	353	3.53
Chr02	600000	258	2.58
Chr02	700000	108	1.08
Chr02	800000	162	1.62
Chr02	900000	135	1.35
Chr02	1000000	233	2.33
Chr02	1100000	221	2.21
Chr02	1200000	208	2.08
Chr02	1300000	199	1.99
Chr02	1400000	166	1.66
Chr02	1500000	91	0.91
Chr02	1600000	116	1.16
Chr02	1700000	187	1.87
Chr02	1800000	163	1.63
Chr02	1900000	166	1.66
Chr02	2000000	172	1.72
Chr02	2100000	185	1.85
Chr02	2200000	214	2.14
Chr02	2300000	173	1.73
Chr02	2400000	296	2.96
Chr02	2500000	64	0.64
Chr02	2600000	44	0.44
Chr02	2700000	123	1.23
Chr02	2800000	162	1.62
Chr02	2900000	153	1.53
Chr02	3000000	252	2.52
Chr02	3100000	180	1.8
Chr02	3200000	254	2.54
Chr02	3300000	97	0.97
Chr02	3400000	214	2.14
Chr02	3500000	229	2.29
Chr02	3600000	175	1.75
Chr02	3700000	113	1.13
Chr02	3800000	183	1.83
Chr02	3900000	217	2.17
Chr02	4000000	117	1.17
Chr02	4100000	70	0.7
Chr02	4200000	89	0.89
Chr02	4300000	112	1.12
Chr02	4400000	73	0.73
Chr02	4500000	109	1.09
Chr02	4600000	168	1.68
Chr02	4700000	155	1.55
Chr02	4800000	168	1.68
Chr02	4900000	180	1.8
Chr02	5000000	71	0.71
Chr02	5100000	40	0.4
Chr02	5200000	39	0.39
Chr02	5300000	35	0.35
Chr02	5400000	30	0.3
Chr02	5500000	22	0.22
Chr02	5600000	108	1.08
Chr02	5700000	76	0.76
Chr02	5800000	107	1.07
Chr02	5900000	25	0.25
Chr02	6000000	61	0.61
Chr02	6100000	39	0.39
Chr02	6200000	6	0.06
Chr02	6300000	22	0.22
Chr02	6400000	22	0.22
Chr02	6500000	14	0.14
Chr02	6600000	46	0.46
Chr02	6700000	18	0.18
Chr02	6800000	0	0
Chr02	6900000	0	0
Chr02	7000000	3	0.03
Chr02	7100000	29	0.29
Chr02	7200000	76	0.76
Chr02	7300000	82	0.82
Chr02	7400000	80	0.8
Chr02	7500000	21	0.21
Chr02	7600000	20	0.2
Chr02	7700000	82	0.82
Chr02	7800000	79	0.79
Chr02	7900000	72	0.72
Chr02	8000000	112	1.12
Chr02	8100000	51	0.51
Chr02	8200000	127	1.27
Chr02	8300000	205	2.05
Chr02	8400000	164	1.64
Chr02	8500000	85	0.85
Chr02	8600000	38	0.38
Chr02	8700000	90	0.9
Chr02	8800000	141	1.41
Chr02	8900000	175	1.75
Chr02	9000000	82	0.82
Chr02	9100000	162	1.62
Chr02	9200000	139	1.39
Chr02	9300000	133	1.33
Chr02	9400000	101	1.01
Chr02	9500000	148	1.48
Chr02	9600000	81	0.81
Chr02	9700000	188	1.88
Chr02	9800000	0	0
Chr02	9900000	106	1.06
Chr02	10000000	191	1.91
Chr02	10100000	200	2
Chr02	10200000	95	0.95
Chr02	10300000	0	0
Chr02	10400000	53	0.53
Chr02	10500000	174	1.74
Chr02	10600000	40	0.4
Chr02	10700000	149	1.49
Chr02	10800000	197	1.97
Chr02	10900000	197	1.97
Chr02	11000000	192	1.92
Chr02	11100000	166	1.66
Chr02	11200000	262	2.62
Chr02	11300000	82	0.82
Chr02	11400000	92	0.92
Chr02	11500000	206	2.06
Chr02	11600000	221	2.21
Chr02	11700000	124	1.24
Chr02	11800000	164	1.64
Chr02	11900000	224	2.24
Chr02	12000000	331	3.31
Chr02	12100000	152	1.52
Chr02	12200000	303	3.03
Chr02	12300000	192	1.92
Chr02	12400000	139	1.39
Chr02	12500000	280	2.8
Chr02	12600000	184	1.84
Chr02	12700000	180	1.8
Chr02	12800000	103	1.03
Chr02	12900000	138	1.38
Chr02	13000000	217	2.17
Chr02	13100000	211	2.11
Chr02	13200000	265	2.65
Chr02	13300000	180	1.8
Chr02	13400000	130	1.3
Chr02	13500000	172	1.72
Chr02	13600000	266	2.66
Chr02	13700000	220	2.2
Chr02	13800000	174	1.74
Chr02	13900000	150	1.5
Chr02	14000000	164	1.64
Chr02	14100000	98	0.98
Chr02	14200000	190	1.9
Chr02	14300000	246	2.46
Chr02	14400000	246	2.46
Chr02	14500000	90	0.9
Chr02	14600000	90	0.9
Chr02	14700000	98	0.98
Chr02	14800000	117	1.17
Chr02	14900000	98	0.98
Chr02	15000000	126	1.26
Chr02	15100000	127	1.27
Chr02	15200000	175	1.75
Chr02	15300000	56	0.56
Chr02	15400000	0	0
Chr02	15500000	19	0.19
Chr02	15600000	156	1.56
Chr02	15700000	153	1.53
Chr02	15800000	158	1.58
Chr02	15900000	130	1.3
Chr02	16000000	149	1.49
Chr02	16100000	162	1.62
Chr02	16200000	74	0.74
Chr02	16300000	0	0
Chr02	16400000	126	1.26
Chr02	16500000	94	0.94
Chr02	16600000	92	0.92
Chr02	16700000	80	0.8
Chr02	16800000	49	0.49
Chr02	16900000	44	0.44
Chr02	17000000	75	0.75
Chr02	17100000	113	1.13
Chr02	17200000	154	1.54
Chr02	17300000	176	1.76
Chr02	17400000	322	3.22
Chr02	17500000	158	1.58
Chr02	17600000	115	1.15
Chr02	17700000	124	1.24
Chr02	17800000	85	0.85
Chr02	17900000	133	1.33
Chr02	18000000	106	1.06
Chr02	18100000	78	0.78
Chr02	18200000	31	0.31
Chr02	18300000	33	0.33
Chr02	18400000	57	0.57
Chr02	18500000	53	0.53
Chr02	18600000	87	0.87
Chr02	18700000	20	0.2
Chr02	18800000	46	0.46
Chr02	18900000	54	0.54
Chr02	19000000	137	1.37
Chr02	19100000	142	1.42
Chr02	19200000	176	1.76
Chr02	19300000	199	1.99
Chr02	19400000	130	1.3
Chr02	19500000	99	0.99
Chr02	19600000	172	1.72
Chr02	19700000	195	1.95
Chr02	19800000	171	1.71
Chr02	19900000	355	3.55
Chr02	20000000	156	1.56
Chr02	20100000	211	2.11
Chr02	20200000	313	3.13
Chr02	20300000	70	0.7
Chr02	20400000	84	0.84
Chr02	20500000	87	0.87
Chr02	20600000	48	0.48
Chr02	20700000	85	0.85
Chr02	20800000	141	1.41
Chr02	20900000	15	0.15
Chr02	21000000	457	4.57
Chr02	21100000	168	1.68
Chr02	21200000	149	1.49
Chr02	21300000	86	0.86
Chr02	21400000	66	0.66
Chr02	21500000	16	0.16
Chr02	21600000	247	2.47
Chr02	21700000	19	0.19
Chr02	21800000	170	1.7
Chr02	21900000	84	0.84
Chr02	22000000	99	0.99
Chr02	22100000	298	2.98
Chr02	22200000	385	3.85
Chr02	22300000	39	0.39
Chr02	22400000	225	2.25
Chr02	22500000	202	2.02
Chr02	22600000	182	1.82
Chr02	22700000	290	2.9
Chr02	22800000	181	1.81
Chr02	22900000	514	5.14
Chr02	23000000	279	2.79
Chr02	23100000	66	0.66
Chr02	23200000	183	1.83
Chr02	23300000	233	2.33
Chr02	23400000	168	1.68
Chr02	23500000	134	1.34
Chr02	23600000	341	3.41
Chr02	23700000	159	1.59
Chr02	23800000	215	2.15
Chr02	23900000	166	1.66
Chr02	24000000	95	0.95
Chr02	24100000	169	1.69
Chr02	24200000	182	1.82
Chr02	24300000	113	1.13
Chr02	24400000	318	3.18
Chr02	24500000	253	2.53
Chr02	24600000	303	3.03
Chr02	24700000	189	1.89
Chr02	24800000	252	2.52
Chr02	24900000	140	1.4
Chr02	25000000	106	1.06
Chr02	25100000	190	1.9
Chr02	25200000	164	1.64
Chr02	25300000	226	2.26
Chr02	25400000	176	1.76
Chr02	25500000	148	1.48
Chr02	25600000	320	3.2
Chr02	25700000	114	1.14
Chr02	25800000	339	3.39
Chr02	25900000	145	1.45
Chr02	26000000	139	1.39
Chr02	26100000	155	1.55
Chr02	26200000	173	1.73
Chr02	26300000	165	1.65
Chr02	26400000	108	1.08
Chr02	26500000	167	1.67
Chr02	26600000	42	0.42
Chr02	26700000	217	2.17
Chr02	26800000	418	4.18
Chr02	26900000	304	3.04
Chr02	27000000	210	2.1
Chr02	27100000	144	1.44
Chr02	27200000	2	0.02
Chr02	27300000	0	0
Chr02	27400000	0	0
Chr02	27500000	141	1.41
Chr02	27600000	335	3.35
Chr02	27700000	238	2.38
Chr02	27800000	126	1.26
Chr02	27900000	381	3.81
Chr02	28000000	223	2.23
Chr02	28100000	264	2.64
Chr02	28200000	143	1.43
Chr02	28300000	68	0.68
Chr02	28400000	40	0.4
Chr02	28500000	33	0.33
Chr02	28600000	135	1.35
Chr02	28700000	130	1.3
Chr02	28800000	137	1.37
Chr02	28900000	43	0.43
Chr02	29000000	170	1.7
Chr02	29100000	270	2.7
Chr02	29200000	152	1.52
Chr02	29300000	95	0.95
Chr02	29400000	317	3.17
Chr02	29500000	236	2.36
Chr02	29600000	325	3.25
Chr02	29700000	220	2.2
Chr02	29800000	89	0.89
Chr02	29900000	114	1.14
Chr02	30000000	155	1.55
Chr02	30100000	76	0.76
Chr02	30200000	187	1.87
Chr02	30300000	158	1.58
Chr02	30400000	188	1.88
Chr02	30500000	162	1.62
Chr02	30600000	109	1.09
Chr02	30700000	106	1.06
Chr02	30800000	128	1.28
Chr02	30900000	95	0.95
Chr02	31000000	80	0.8
Chr02	31100000	97	0.97
Chr02	31200000	183	1.83
Chr02	31300000	118	1.18
Chr02	31400000	61	0.61
Chr02	31500000	33	0.33
Chr02	31600000	101	1.01
Chr02	31700000	41	0.41
Chr02	31800000	39	0.39
Chr02	31900000	31	0.31
Chr02	32000000	32	0.32
Chr02	32100000	62	0.62
Chr02	32200000	270	2.7
Chr02	32300000	178	1.78
Chr02	32400000	58	0.58
Chr02	32500000	70	0.7
Chr02	32600000	83	0.83
Chr02	32700000	106	1.06
Chr02	32800000	71	0.71
Chr02	32900000	65	0.65
Chr02	33000000	143	1.43
Chr02	33100000	56	0.56
Chr02	33200000	166	1.66
Chr02	33300000	290	2.9
Chr02	33400000	149	1.49
Chr02	33500000	239	2.39
Chr02	33600000	126	1.26
Chr02	33700000	262	2.62
Chr02	33800000	53	0.53
Chr02	33900000	136	1.36
Chr02	34000000	130	1.3
Chr02	34100000	178	1.78
Chr02	34200000	140	1.4
Chr02	34300000	152	1.52
Chr02	34400000	271	2.71
Chr02	34500000	118	1.18
Chr02	34600000	174	1.74
Chr02	34700000	62	0.62
Chr02	34800000	238	2.38
Chr02	34900000	212	2.12
Chr02	35000000	187	1.87
Chr02	35100000	91	0.91
Chr02	35200000	117	1.17
Chr02	35300000	116	1.16
Chr02	35400000	108	1.08
Chr02	35500000	134	1.34
Chr02	35600000	28	0.28
Chr02	35700000	99	0.99
Chr02	35800000	213	2.13
Chr02	35900000	148	1.48
Chr02	36000000	117	1.17
Chr02	36100000	99	0.99
Chr02	36200000	166	1.66
Chr02	36300000	152	1.52
Chr02	36400000	107	1.07
Chr02	36500000	44	0.44
Chr02	36600000	71	0.71
Chr02	36700000	135	1.35
Chr02	36800000	302	3.02
Chr02	36900000	388	3.88
Chr02	37000000	178	1.78
Chr02	37100000	341	3.41
Chr02	37200000	239	2.39
Chr02	37300000	61	0.61
Chr02	37400000	75	0.75
Chr02	37500000	113	1.13
Chr02	37600000	142	1.42
Chr02	37700000	101	1.01
Chr02	37800000	158	1.58
Chr02	37900000	38	0.38
Chr02	38000000	116	1.16
Chr02	38100000	101	1.01
Chr02	38200000	252	2.52
Chr02	38300000	109	1.09
Chr02	38400000	194	1.94
Chr02	38500000	287	2.87
Chr02	38600000	216	2.16
Chr02	38700000	143	1.43
Chr02	38800000	60	0.6
Chr02	38900000	146	1.46
Chr02	39000000	146	1.46
Chr02	39100000	128	1.28
Chr02	39200000	91	0.91
Chr02	39300000	52	0.52
Chr02	39400000	64	0.64
Chr02	39500000	66	0.66
Chr02	39600000	53	0.53
Chr02	39700000	123	1.23
Chr02	39800000	142	1.42
Chr02	39900000	244	2.44
Chr02	40000000	198	1.98
Chr02	40100000	154	1.54
Chr02	40200000	95	0.95
Chr02	40300000	80	0.8
Chr02	40400000	102	1.02
Chr02	40500000	47	0.47
Chr02	40600000	150	1.5
Chr02	40700000	185	1.85
Chr02	40800000	115	1.15
Chr02	40900000	143	1.43
Chr02	41000000	139	1.39
Chr02	41100000	64	0.64
Chr02	41200000	145	1.45
Chr02	41300000	200	2
Chr02	41400000	200	2
Chr02	41500000	113	1.13
Chr02	41600000	109	1.09
Chr02	41700000	325	3.25
Chr02	41800000	107	1.07
Chr02	41900000	74	0.74
Chr02	42000000	173	1.73
Chr02	42100000	182	1.82
Chr02	42200000	97	0.97
Chr02	42300000	48	0.48
Chr02	42400000	157	1.57
Chr02	42500000	226	2.26
Chr02	42600000	129	1.29
Chr02	42700000	50	0.5
Chr02	42800000	245	2.45
Chr02	42900000	168	1.68
Chr02	43000000	212	2.12
Chr02	43100000	85	0.85
Chr02	43200000	16	0.16
Chr02	43300000	80	0.8
Chr02	43400000	161	1.61
Chr02	43500000	168	1.68
Chr02	43600000	229	2.29
Chr02	43700000	50	0.5
Chr02	43800000	238	2.38
Chr02	43900000	127	1.27
Chr02	44000000	130	1.3
Chr02	44100000	142	1.42
Chr02	44200000	166	1.66
Chr02	44300000	191	1.91
Chr02	44400000	99	0.99
Chr02	44500000	91	0.91
Chr02	44600000	195	1.95
Chr02	44700000	88	0.88
Chr02	44800000	245	2.45
Chr02	44900000	278	2.78
Chr02	45000000	189	1.89
Chr02	45100000	105	1.05
Chr02	45200000	196	1.96
Chr02	45300000	219	2.19
Chr02	45400000	161	1.61
Chr02	45500000	122	1.22
Chr02	45600000	251	2.51
Chr02	45700000	161	1.61
Chr02	45800000	254	2.54
Chr02	45900000	142	1.42
Chr02	46000000	148	1.48
Chr02	46100000	146	1.46
Chr02	46200000	201	2.01
Chr02	46300000	196	1.96
Chr02	46400000	260	2.6
Chr02	46500000	128	1.28
Chr02	46600000	354	3.54
Chr02	46700000	95	0.95
Chr02	46800000	312	3.12
Chr02	46900000	205	2.05
Chr02	47000000	113	1.13
Chr02	47100000	247	2.47
Chr02	47200000	159	1.59
Chr02	47300000	315	3.15
Chr02	47400000	135	1.35
Chr02	47500000	188	1.88
Chr02	47600000	308	3.08
Chr02	47700000	162	1.62
Chr02	47800000	175	1.75
Chr02	47900000	92	0.92
Chr02	48000000	178	1.78
Chr02	48100000	160	1.6
Chr02	48200000	120	1.2
Chr02	48300000	169	1.69
Chr02	48400000	73	0.73
Chr02	48500000	222	2.22
Chr02	48600000	290	2.9
Chr02	48700000	180	1.8
Chr02	48800000	22	0.22
Chr02	48900000	129	1.29
Chr02	49000000	188	1.88
Chr02	49100000	187	1.87
Chr02	49200000	125	1.25
Chr02	49300000	68	0.68
Chr02	49400000	397	3.97
Chr02	49500000	401	4.01
Chr02	49600000	160	1.6
Chr03	0	174	1.74
Chr03	100000	219	2.19
Chr03	200000	154	1.54
Chr03	300000	7	0.07
Chr03	400000	166	1.66
Chr03	500000	336	3.36
Chr03	600000	0	0
Chr03	700000	110	1.1
Chr03	800000	145	1.45
Chr03	900000	172	1.72
Chr03	1000000	182	1.82
Chr03	1100000	191	1.91
Chr03	1200000	212	2.12
Chr03	1300000	155	1.55
Chr03	1400000	155	1.55
Chr03	1500000	216	2.16
Chr03	1600000	141	1.41
Chr03	1700000	215	2.15
Chr03	1800000	283	2.83
Chr03	1900000	144	1.44
Chr03	2000000	177	1.77
Chr03	2100000	185	1.85
Chr03	2200000	174	1.74
Chr03	2300000	115	1.15
Chr03	2400000	143	1.43
Chr03	2500000	370	3.7
Chr03	2600000	253	2.53
Chr03	2700000	160	1.6
Chr03	2800000	151	1.51
Chr03	2900000	225	2.25
Chr03	3000000	229	2.29
Chr03	3100000	189	1.89
Chr03	3200000	169	1.69
Chr03	3300000	73	0.73
Chr03	3400000	123	1.23
Chr03	3500000	186	1.86
Chr03	3600000	79	0.79
Chr03	3700000	181	1.81
Chr03	3800000	141	1.41
Chr03	3900000	244	2.44
Chr03	4000000	163	1.63
Chr03	4100000	169	1.69
Chr03	4200000	127	1.27
Chr03	4300000	68	0.68
Chr03	4400000	153	1.53
Chr03	4500000	117	1.17
Chr03	4600000	156	1.56
Chr03	4700000	72	0.72
Chr03	4800000	307	3.07
Chr03	4900000	185	1.85
Chr03	5000000	115	1.15
Chr03	5100000	144	1.44
Chr03	5200000	291	2.91
Chr03	5300000	102	1.02
Chr03	5400000	0	0
Chr03	5500000	61	0.61
Chr03	5600000	69	0.69
Chr03	5700000	117	1.17
Chr03	5800000	187	1.87
Chr03	5900000	133	1.33
Chr03	6000000	209	2.09
Chr03	6100000	386	3.86
Chr03	6200000	144	1.44
Chr03	6300000	242	2.42
Chr03	6400000	203	2.03
Chr03	6500000	199	1.99
Chr03	6600000	86	0.86
Chr03	6700000	179	1.79
Chr03	6800000	202	2.02
Chr03	6900000	157	1.57
Chr03	7000000	198	1.98
Chr03	7100000	204	2.04
Chr03	7200000	267	2.67
Chr03	7300000	165	1.65
Chr03	7400000	108	1.08
Chr03	7500000	118	1.18
Chr03	7600000	134	1.34
Chr03	7700000	173	1.73
Chr03	7800000	101	1.01
Chr03	7900000	123	1.23
Chr03	8000000	336	3.36
Chr03	8100000	147	1.47
Chr03	8200000	196	1.96
Chr03	8300000	221	2.21
Chr03	8400000	109	1.09
Chr03	8500000	182	1.82
Chr03	8600000	226	2.26
Chr03	8700000	205	2.05
Chr03	8800000	144	1.44
Chr03	8900000	81	0.81
Chr03	9000000	189	1.89
Chr03	9100000	170	1.7
Chr03	9200000	199	1.99
Chr03	9300000	153	1.53
Chr03	9400000	303	3.03
Chr03	9500000	154	1.54
Chr03	9600000	114	1.14
Chr03	9700000	235	2.35
Chr03	9800000	233	2.33
Chr03	9900000	111	1.11
Chr03	10000000	178	1.78
Chr03	10100000	266	2.66
Chr03	10200000	40	0.4
Chr03	10300000	22	0.22
Chr03	10400000	46	0.46
Chr03	10500000	211	2.11
Chr03	10600000	95	0.95
Chr03	10700000	47	0.47
Chr03	10800000	95	0.95
Chr03	10900000	314	3.14
Chr03	11000000	104	1.04
Chr03	11100000	153	1.53
Chr03	11200000	215	2.15
Chr03	11300000	198	1.98
Chr03	11400000	113	1.13
Chr03	11500000	80	0.8
Chr03	11600000	316	3.16
Chr03	11700000	231	2.31
Chr03	11800000	312	3.12
Chr03	11900000	207	2.07
Chr03	12000000	137	1.37
Chr03	12100000	37	0.37
Chr03	12200000	18	0.18
Chr03	12300000	34	0.34
Chr03	12400000	34	0.34
Chr03	12500000	27	0.27
Chr03	12600000	92	0.92
Chr03	12700000	95	0.95
Chr03	12800000	182	1.82
Chr03	12900000	82	0.82
Chr03	13000000	67	0.67
Chr03	13100000	134	1.34
Chr03	13200000	84	0.84
Chr03	13300000	90	0.9
Chr03	13400000	166	1.66
Chr03	13500000	86	0.86
Chr03	13600000	25	0.25
Chr03	13700000	130	1.3
Chr03	13800000	89	0.89
Chr03	13900000	84	0.84
Chr03	14000000	151	1.51
Chr03	14100000	105	1.05
Chr03	14200000	201	2.01
Chr03	14300000	99	0.99
Chr03	14400000	65	0.65
Chr03	14500000	92	0.92
Chr03	14600000	164	1.64
Chr03	14700000	196	1.96
Chr03	14800000	105	1.05
Chr03	14900000	125	1.25
Chr03	15000000	183	1.83
Chr03	15100000	190	1.9
Chr03	15200000	193	1.93
Chr03	15300000	141	1.41
Chr03	15400000	65	0.65
Chr03	15500000	87	0.87
Chr03	15600000	68	0.68
Chr03	15700000	87	0.87
Chr03	15800000	60	0.6
Chr03	15900000	59	0.59
Chr03	16000000	69	0.69
Chr03	16100000	44	0.44
Chr03	16200000	43	0.43
Chr03	16300000	45	0.45
Chr03	16400000	37	0.37
Chr03	16500000	47	0.47
Chr03	16600000	5	0.05
Chr03	16700000	96	0.96
Chr03	16800000	114	1.14
Chr03	16900000	62	0.62
Chr03	17000000	55	0.55
Chr03	17100000	88	0.88
Chr03	17200000	108	1.08
Chr03	17300000	140	1.4
Chr03	17400000	114	1.14
Chr03	17500000	81	0.81
Chr03	17600000	44	0.44
Chr03	17700000	67	0.67
Chr03	17800000	46	0.46
Chr03	17900000	58	0.58
Chr03	18000000	70	0.7
Chr03	18100000	15	0.15
Chr03	18200000	55	0.55
Chr03	18300000	57	0.57
Chr03	18400000	178	1.78
Chr03	18500000	102	1.02
Chr03	18600000	104	1.04
Chr03	18700000	75	0.75
Chr03	18800000	57	0.57
Chr03	18900000	47	0.47
Chr03	19000000	49	0.49
Chr03	19100000	70	0.7
Chr03	19200000	54	0.54
Chr03	19300000	61	0.61
Chr03	19400000	3	0.03
Chr03	19500000	5	0.05
Chr03	19600000	100	1
Chr03	19700000	126	1.26
Chr03	19800000	3	0.03
Chr03	19900000	81	0.81
Chr03	20000000	84	0.84
Chr03	20100000	41	0.41
Chr03	20200000	8	0.08
Chr03	20300000	0	0
Chr03	20400000	87	0.87
Chr03	20500000	114	1.14
Chr03	20600000	77	0.77
Chr03	20700000	85	0.85
Chr03	20800000	72	0.72
Chr03	20900000	33	0.33
Chr03	21000000	50	0.5
Chr03	21100000	60	0.6
Chr03	21200000	74	0.74
Chr03	21300000	103	1.03
Chr03	21400000	119	1.19
Chr03	21500000	182	1.82
Chr03	21600000	230	2.3
Chr03	21700000	192	1.92
Chr03	21800000	115	1.15
Chr03	21900000	85	0.85
Chr03	22000000	48	0.48
Chr03	22100000	34	0.34
Chr03	22200000	120	1.2
Chr03	22300000	68	0.68
Chr03	22400000	57	0.57
Chr03	22500000	201	2.01
Chr03	22600000	116	1.16
Chr03	22700000	98	0.98
Chr03	22800000	84	0.84
Chr03	22900000	0	0
Chr03	23000000	83	0.83
Chr03	23100000	69	0.69
Chr03	23200000	78	0.78
Chr03	23300000	117	1.17
Chr03	23400000	57	0.57
Chr03	23500000	19	0.19
Chr03	23600000	39	0.39
Chr03	23700000	60	0.6
Chr03	23800000	110	1.1
Chr03	23900000	97	0.97
Chr03	24000000	158	1.58
Chr03	24100000	241	2.41
Chr03	24200000	155	1.55
Chr03	24300000	218	2.18
Chr03	24400000	89	0.89
Chr03	24500000	70	0.7
Chr03	24600000	72	0.72
Chr03	24700000	116	1.16
Chr03	24800000	89	0.89
Chr03	24900000	39	0.39
Chr03	25000000	47	0.47
Chr03	25100000	64	0.64
Chr03	25200000	74	0.74
Chr03	25300000	78	0.78
Chr03	25400000	83	0.83
Chr03	25500000	155	1.55
Chr03	25600000	145	1.45
Chr03	25700000	30	0.3
Chr03	25800000	12	0.12
Chr03	25900000	80	0.8
Chr03	26000000	145	1.45
Chr03	26100000	90	0.9
Chr03	26200000	125	1.25
Chr03	26300000	68	0.68
Chr03	26400000	128	1.28
Chr03	26500000	121	1.21
Chr03	26600000	162	1.62
Chr03	26700000	63	0.63
Chr03	26800000	163	1.63
Chr03	26900000	56	0.56
Chr03	27000000	99	0.99
Chr03	27100000	75	0.75
Chr03	27200000	123	1.23
Chr03	27300000	26	0.26
Chr03	27400000	132	1.32
Chr03	27500000	224	2.24
Chr03	27600000	31	0.31
Chr03	27700000	42	0.42
Chr03	27800000	48	0.48
Chr03	27900000	42	0.42
Chr03	28000000	41	0.41
Chr03	28100000	41	0.41
Chr03	28200000	54	0.54
Chr03	28300000	89	0.89
Chr03	28400000	130	1.3
Chr03	28500000	64	0.64
Chr03	28600000	66	0.66
Chr03	28700000	94	0.94
Chr03	28800000	160	1.6
Chr03	28900000	93	0.93
Chr03	29000000	180	1.8
Chr03	29100000	187	1.87
Chr03	29200000	96	0.96
Chr03	29300000	153	1.53
Chr03	29400000	164	1.64
Chr03	29500000	174	1.74
Chr03	29600000	58	0.58
Chr03	29700000	128	1.28
Chr03	29800000	96	0.96
Chr03	29900000	246	2.46
Chr03	30000000	264	2.64
Chr03	30100000	170	1.7
Chr03	30200000	154	1.54
Chr03	30300000	137	1.37
Chr03	30400000	219	2.19
Chr03	30500000	317	3.17
Chr03	30600000	173	1.73
Chr03	30700000	233	2.33
Chr03	30800000	204	2.04
Chr03	30900000	61	0.61
Chr03	31000000	157	1.57
Chr03	31100000	160	1.6
Chr03	31200000	135	1.35
Chr03	31300000	322	3.22
Chr03	31400000	190	1.9
Chr03	31500000	92	0.92
Chr03	31600000	86	0.86
Chr03	31700000	89	0.89
Chr03	31800000	39	0.39
Chr03	31900000	28	0.28
Chr03	32000000	77	0.77
Chr03	32100000	51	0.51
Chr03	32200000	211	2.11
Chr03	32300000	174	1.74
Chr03	32400000	223	2.23
Chr03	32500000	133	1.33
Chr03	32600000	262	2.62
Chr03	32700000	107	1.07
Chr03	32800000	129	1.29
Chr03	32900000	143	1.43
Chr03	33000000	232	2.32
Chr03	33100000	165	1.65
Chr03	33200000	103	1.03
Chr03	33300000	254	2.54
Chr03	33400000	136	1.36
Chr03	33500000	301	3.01
Chr03	33600000	33	0.33
Chr03	33700000	65	0.65
Chr03	33800000	94	0.94
Chr03	33900000	173	1.73
Chr03	34000000	152	1.52
Chr03	34100000	145	1.45
Chr03	34200000	43	0.43
Chr03	34300000	119	1.19
Chr03	34400000	26	0.26
Chr03	34500000	76	0.76
Chr03	34600000	63	0.63
Chr03	34700000	14	0.14
Chr03	34800000	203	2.03
Chr03	34900000	229	2.29
Chr03	35000000	88	0.88
Chr03	35100000	69	0.69
Chr03	35200000	89	0.89
Chr03	35300000	183	1.83
Chr03	35400000	135	1.35
Chr03	35500000	170	1.7
Chr03	35600000	112	1.12
Chr03	35700000	76	0.76
Chr03	35800000	70	0.7
Chr03	35900000	48	0.48
Chr03	36000000	50	0.5
Chr03	36100000	39	0.39
Chr03	36200000	71	0.71
Chr03	36300000	83	0.83
Chr03	36400000	111	1.11
Chr03	36500000	99	0.99
Chr03	36600000	65	0.65
Chr03	36700000	76	0.76
Chr03	36800000	121	1.21
Chr03	36900000	122	1.22
Chr03	37000000	230	2.3
Chr03	37100000	100	1
Chr03	37200000	142	1.42
Chr03	37300000	177	1.77
Chr03	37400000	90	0.9
Chr03	37500000	25	0.25
Chr03	37600000	30	0.3
Chr03	37700000	115	1.15
Chr03	37800000	85	0.85
Chr03	37900000	106	1.06
Chr03	38000000	42	0.42
Chr03	38100000	57	0.57
Chr03	38200000	105	1.05
Chr03	38300000	52	0.52
Chr03	38400000	58	0.58
Chr03	38500000	101	1.01
Chr03	38600000	94	0.94
Chr03	38700000	198	1.98
Chr03	38800000	102	1.02
Chr03	38900000	104	1.04
Chr03	39000000	128	1.28
Chr03	39100000	175	1.75
Chr03	39200000	83	0.83
Chr03	39300000	96	0.96
Chr03	39400000	45	0.45
Chr03	39500000	111	1.11
Chr03	39600000	164	1.64
Chr03	39700000	88	0.88
Chr03	39800000	76	0.76
Chr03	39900000	173	1.73
Chr03	40000000	57	0.57
Chr03	40100000	87	0.87
Chr03	40200000	93	0.93
Chr03	40300000	127	1.27
Chr03	40400000	170	1.7
Chr03	40500000	173	1.73
Chr03	40600000	178	1.78
Chr03	40700000	152	1.52
Chr03	40800000	101	1.01
Chr03	40900000	63	0.63
Chr03	41000000	31	0.31
Chr03	41100000	88	0.88
Chr03	41200000	46	0.46
Chr03	41300000	75	0.75
Chr03	41400000	66	0.66
Chr03	41500000	86	0.86
Chr03	41600000	165	1.65
Chr03	41700000	68	0.68
Chr03	41800000	73	0.73
Chr03	41900000	79	0.79
Chr03	42000000	187	1.87
Chr03	42100000	142	1.42
Chr03	42200000	59	0.59
Chr03	42300000	28	0.28
Chr03	42400000	38	0.38
Chr03	42500000	166	1.66
Chr03	42600000	105	1.05
Chr03	42700000	132	1.32
Chr03	42800000	61	0.61
Chr03	42900000	114	1.14
Chr03	43000000	128	1.28
Chr03	43100000	60	0.6
Chr03	43200000	98	0.98
Chr03	43300000	77	0.77
Chr03	43400000	51	0.51
Chr03	43500000	79	0.79
Chr03	43600000	181	1.81
Chr03	43700000	28	0.28
Chr03	43800000	147	1.47
Chr03	43900000	171	1.71
Chr03	44000000	129	1.29
Chr03	44100000	179	1.79
Chr03	44200000	44	0.44
Chr03	44300000	18	0.18
Chr03	44400000	86	0.86
Chr03	44500000	37	0.37
Chr03	44600000	109	1.09
Chr03	44700000	34	0.34
Chr03	44800000	70	0.7
Chr03	44900000	84	0.84
Chr03	45000000	150	1.5
Chr03	45100000	104	1.04
Chr03	45200000	93	0.93
Chr03	45300000	45	0.45
Chr03	45400000	58	0.58
Chr03	45500000	158	1.58
Chr03	45600000	85	0.85
Chr03	45700000	160	1.6
Chr03	45800000	42	0.42
Chr03	45900000	108	1.08
Chr03	46000000	15	0.15
Chr03	46100000	154	1.54
Chr03	46200000	44	0.44
Chr03	46300000	43	0.43
Chr03	46400000	67	0.67
Chr03	46500000	60	0.6
Chr03	46600000	77	0.77
Chr03	46700000	70	0.7
Chr03	46800000	154	1.54
Chr03	46900000	86	0.86
Chr03	47000000	138	1.38
Chr03	47100000	83	0.83
Chr03	47200000	85	0.85
Chr03	47300000	100	1
Chr03	47400000	44	0.44
Chr03	47500000	122	1.22
Chr03	47600000	39	0.39
Chr03	47700000	107	1.07
Chr03	47800000	151	1.51
Chr03	47900000	116	1.16
Chr03	48000000	49	0.49
Chr03	48100000	79	0.79
Chr03	48200000	142	1.42
Chr03	48300000	178	1.78
Chr03	48400000	84	0.84
Chr03	48500000	114	1.14
Chr03	48600000	32	0.32
Chr03	48700000	218	2.18
Chr03	48800000	108	1.08
Chr03	48900000	152	1.52
Chr03	49000000	73	0.73
Chr03	49100000	235	2.35
Chr03	49200000	184	1.84
Chr03	49300000	54	0.54
Chr03	49400000	116	1.16
Chr03	49500000	44	0.44
Chr03	49600000	256	2.56
Chr03	49700000	112	1.12
Chr03	49800000	162	1.62
Chr03	49900000	148	1.48
Chr03	50000000	283	2.83
Chr03	50100000	218	2.18
Chr03	50200000	229	2.29
Chr03	50300000	255	2.55
Chr03	50400000	204	2.04
Chr03	50500000	199	1.99
Chr03	50600000	183	1.83
Chr03	50700000	198	1.98
Chr03	50800000	133	1.33
Chr03	50900000	179	1.79
Chr03	51000000	270	2.7
Chr03	51100000	241	2.41
Chr03	51200000	94	0.94
Chr03	51300000	169	1.69
Chr03	51400000	184	1.84
Chr03	51500000	108	1.08
Chr03	51600000	195	1.95
Chr03	51700000	261	2.61
Chr03	51800000	111	1.11
Chr03	51900000	167	1.67
Chr03	52000000	96	0.96
Chr03	52100000	110	1.1
Chr03	52200000	182	1.82
Chr03	52300000	162	1.62
Chr03	52400000	93	0.93
Chr03	52500000	85	0.85
Chr03	52600000	75	0.75
Chr03	52700000	158	1.58
Chr03	52800000	256	2.56
Chr03	52900000	228	2.28
Chr03	53000000	192	1.92
Chr03	53100000	184	1.84
Chr03	53200000	186	1.86
Chr03	53300000	116	1.16
Chr03	53400000	14	0.14
Chr04	0	293	2.93
Chr04	100000	211	2.11
Chr04	200000	194	1.94
Chr04	300000	105	1.05
Chr04	400000	182	1.82
Chr04	500000	303	3.03
Chr04	600000	0	0
Chr04	700000	0	0
Chr04	800000	0	0
Chr04	900000	0	0
Chr04	1000000	0	0
Chr04	1100000	0	0
Chr04	1200000	33	0.33
Chr04	1300000	68	0.68
Chr04	1400000	5	0.05
Chr04	1500000	212	2.12
Chr04	1600000	98	0.98
Chr04	1700000	8	0.08
Chr04	1800000	65	0.65
Chr04	1900000	180	1.8
Chr04	2000000	70	0.7
Chr04	2100000	145	1.45
Chr04	2200000	112	1.12
Chr04	2300000	225	2.25
Chr04	2400000	134	1.34
Chr04	2500000	118	1.18
Chr04	2600000	114	1.14
Chr04	2700000	273	2.73
Chr04	2800000	162	1.62
Chr04	2900000	198	1.98
Chr04	3000000	222	2.22
Chr04	3100000	154	1.54
Chr04	3200000	127	1.27
Chr04	3300000	35	0.35
Chr04	3400000	157	1.57
Chr04	3500000	131	1.31
Chr04	3600000	27	0.27
Chr04	3700000	81	0.81
Chr04	3800000	233	2.33
Chr04	3900000	343	3.43
Chr04	4000000	278	2.78
Chr04	4100000	170	1.7
Chr04	4200000	66	0.66
Chr04	4300000	106	1.06
Chr04	4400000	173	1.73
Chr04	4500000	233	2.33
Chr04	4600000	139	1.39
Chr04	4700000	81	0.81
Chr04	4800000	140	1.4
Chr04	4900000	173	1.73
Chr04	5000000	203	2.03
Chr04	5100000	42	0.42
Chr04	5200000	212	2.12
Chr04	5300000	224	2.24
Chr04	5400000	219	2.19
Chr04	5500000	17	0.17
Chr04	5600000	82	0.82
Chr04	5700000	300	3
Chr04	5800000	182	1.82
Chr04	5900000	148	1.48
Chr04	6000000	95	0.95
Chr04	6100000	14	0.14
Chr04	6200000	46	0.46
Chr04	6300000	41	0.41
Chr04	6400000	58	0.58
Chr04	6500000	70	0.7
Chr04	6600000	4	0.04
Chr04	6700000	63	0.63
Chr04	6800000	51	0.51
Chr04	6900000	98	0.98
Chr04	7000000	191	1.91
Chr04	7100000	194	1.94
Chr04	7200000	173	1.73
Chr04	7300000	132	1.32
Chr04	7400000	235	2.35
Chr04	7500000	115	1.15
Chr04	7600000	65	0.65
Chr04	7700000	75	0.75
Chr04	7800000	77	0.77
Chr04	7900000	116	1.16
Chr04	8000000	19	0.19
Chr04	8100000	26	0.26
Chr04	8200000	162	1.62
Chr04	8300000	266	2.66
Chr04	8400000	141	1.41
Chr04	8500000	88	0.88
Chr04	8600000	138	1.38
Chr04	8700000	141	1.41
Chr04	8800000	100	1
Chr04	8900000	197	1.97
Chr04	9000000	58	0.58
Chr04	9100000	203	2.03
Chr04	9200000	166	1.66
Chr04	9300000	128	1.28
Chr04	9400000	122	1.22
Chr04	9500000	244	2.44
Chr04	9600000	119	1.19
Chr04	9700000	138	1.38
Chr04	9800000	198	1.98
Chr04	9900000	253	2.53
Chr04	10000000	272	2.72
Chr04	10100000	76	0.76
Chr04	10200000	33	0.33
Chr04	10300000	66	0.66
Chr04	10400000	61	0.61
Chr04	10500000	222	2.22
Chr04	10600000	113	1.13
Chr04	10700000	107	1.07
Chr04	10800000	151	1.51
Chr04	10900000	141	1.41
Chr04	11000000	182	1.82
Chr04	11100000	159	1.59
Chr04	11200000	189	1.89
Chr04	11300000	191	1.91
Chr04	11400000	111	1.11
Chr04	11500000	173	1.73
Chr04	11600000	179	1.79
Chr04	11700000	340	3.4
Chr04	11800000	141	1.41
Chr04	11900000	129	1.29
Chr04	12000000	115	1.15
Chr04	12100000	202	2.02
Chr04	12200000	89	0.89
Chr04	12300000	102	1.02
Chr04	12400000	105	1.05
Chr04	12500000	77	0.77
Chr04	12600000	14	0.14
Chr04	12700000	86	0.86
Chr04	12800000	231	2.31
Chr04	12900000	101	1.01
Chr04	13000000	24	0.24
Chr04	13100000	34	0.34
Chr04	13200000	11	0.11
Chr04	13300000	52	0.52
Chr04	13400000	24	0.24
Chr04	13500000	31	0.31
Chr04	13600000	79	0.79
Chr04	13700000	304	3.04
Chr04	13800000	122	1.22
Chr04	13900000	35	0.35
Chr04	14000000	16	0.16
Chr04	14100000	119	1.19
Chr04	14200000	183	1.83
Chr04	14300000	98	0.98
Chr04	14400000	87	0.87
Chr04	14500000	119	1.19
Chr04	14600000	98	0.98
Chr04	14700000	83	0.83
Chr04	14800000	99	0.99
Chr04	14900000	136	1.36
Chr04	15000000	132	1.32
Chr04	15100000	89	0.89
Chr04	15200000	247	2.47
Chr04	15300000	47	0.47
Chr04	15400000	19	0.19
Chr04	15500000	62	0.62
Chr04	15600000	81	0.81
Chr04	15700000	69	0.69
Chr04	15800000	204	2.04
Chr04	15900000	120	1.2
Chr04	16000000	129	1.29
Chr04	16100000	175	1.75
Chr04	16200000	151	1.51
Chr04	16300000	125	1.25
Chr04	16400000	149	1.49
Chr04	16500000	84	0.84
Chr04	16600000	100	1
Chr04	16700000	97	0.97
Chr04	16800000	181	1.81
Chr04	16900000	203	2.03
Chr04	17000000	136	1.36
Chr04	17100000	93	0.93
Chr04	17200000	59	0.59
Chr04	17300000	45	0.45
Chr04	17400000	60	0.6
Chr04	17500000	33	0.33
Chr04	17600000	41	0.41
Chr04	17700000	64	0.64
Chr04	17800000	40	0.4
Chr04	17900000	0	0
Chr04	18000000	39	0.39
Chr04	18100000	107	1.07
Chr04	18200000	120	1.2
Chr04	18300000	175	1.75
Chr04	18400000	295	2.95
Chr04	18500000	193	1.93
Chr04	18600000	53	0.53
Chr04	18700000	118	1.18
Chr04	18800000	42	0.42
Chr04	18900000	29	0.29
Chr04	19000000	30	0.3
Chr04	19100000	26	0.26
Chr04	19200000	58	0.58
Chr04	19300000	213	2.13
Chr04	19400000	12	0.12
Chr04	19500000	21	0.21
Chr04	19600000	32	0.32
Chr04	19700000	51	0.51
Chr04	19800000	76	0.76
Chr04	19900000	194	1.94
Chr04	20000000	49	0.49
Chr04	20100000	6	0.06
Chr04	20200000	91	0.91
Chr04	20300000	305	3.05
Chr04	20400000	142	1.42
Chr04	20500000	83	0.83
Chr04	20600000	90	0.9
Chr04	20700000	118	1.18
Chr04	20800000	111	1.11
Chr04	20900000	243	2.43
Chr04	21000000	169	1.69
Chr04	21100000	106	1.06
Chr04	21200000	115	1.15
Chr04	21300000	132	1.32
Chr04	21400000	300	3
Chr04	21500000	212	2.12
Chr04	21600000	26	0.26
Chr04	21700000	263	2.63
Chr04	21800000	112	1.12
Chr04	21900000	55	0.55
Chr04	22000000	126	1.26
Chr04	22100000	70	0.7
Chr04	22200000	96	0.96
Chr04	22300000	158	1.58
Chr04	22400000	93	0.93
Chr04	22500000	62	0.62
Chr04	22600000	147	1.47
Chr04	22700000	133	1.33
Chr04	22800000	98	0.98
Chr04	22900000	29	0.29
Chr04	23000000	159	1.59
Chr04	23100000	30	0.3
Chr04	23200000	14	0.14
Chr04	23300000	48	0.48
Chr04	23400000	172	1.72
Chr04	23500000	136	1.36
Chr04	23600000	0	0
Chr04	23700000	33	0.33
Chr04	23800000	3	0.03
Chr04	23900000	12	0.12
Chr04	24000000	73	0.73
Chr04	24100000	24	0.24
Chr04	24200000	70	0.7
Chr04	24300000	66	0.66
Chr04	24400000	58	0.58
Chr04	24500000	123	1.23
Chr04	24600000	243	2.43
Chr04	24700000	30	0.3
Chr04	24800000	112	1.12
Chr04	24900000	108	1.08
Chr04	25000000	259	2.59
Chr04	25100000	73	0.73
Chr04	25200000	212	2.12
Chr04	25300000	112	1.12
Chr04	25400000	110	1.1
Chr04	25500000	170	1.7
Chr04	25600000	47	0.47
Chr04	25700000	10	0.1
Chr04	25800000	73	0.73
Chr04	25900000	128	1.28
Chr04	26000000	120	1.2
Chr04	26100000	134	1.34
Chr04	26200000	74	0.74
Chr04	26300000	128	1.28
Chr04	26400000	127	1.27
Chr04	26500000	113	1.13
Chr04	26600000	129	1.29
Chr04	26700000	68	0.68
Chr04	26800000	59	0.59
Chr04	26900000	74	0.74
Chr04	27000000	0	0
Chr04	27100000	77	0.77
Chr04	27200000	112	1.12
Chr04	27300000	24	0.24
Chr04	27400000	0	0
Chr04	27500000	7	0.07
Chr04	27600000	134	1.34
Chr04	27700000	181	1.81
Chr04	27800000	193	1.93
Chr04	27900000	35	0.35
Chr04	28000000	82	0.82
Chr04	28100000	146	1.46
Chr04	28200000	190	1.9
Chr04	28300000	41	0.41
Chr04	28400000	113	1.13
Chr04	28500000	177	1.77
Chr04	28600000	156	1.56
Chr04	28700000	263	2.63
Chr04	28800000	135	1.35
Chr04	28900000	105	1.05
Chr04	29000000	51	0.51
Chr04	29100000	104	1.04
Chr04	29200000	114	1.14
Chr04	29300000	12	0.12
Chr04	29400000	243	2.43
Chr04	29500000	179	1.79
Chr04	29600000	14	0.14
Chr04	29700000	27	0.27
Chr04	29800000	32	0.32
Chr04	29900000	62	0.62
Chr04	30000000	72	0.72
Chr04	30100000	72	0.72
Chr04	30200000	227	2.27
Chr04	30300000	93	0.93
Chr04	30400000	28	0.28
Chr04	30500000	48	0.48
Chr04	30600000	43	0.43
Chr04	30700000	35	0.35
Chr04	30800000	57	0.57
Chr04	30900000	64	0.64
Chr04	31000000	111	1.11
Chr04	31100000	35	0.35
Chr04	31200000	0	0
Chr04	31300000	24	0.24
Chr04	31400000	14	0.14
Chr04	31500000	178	1.78
Chr04	31600000	54	0.54
Chr04	31700000	63	0.63
Chr04	31800000	111	1.11
Chr04	31900000	91	0.91
Chr04	32000000	11	0.11
Chr04	32100000	79	0.79
Chr04	32200000	103	1.03
Chr04	32300000	54	0.54
Chr04	32400000	68	0.68
Chr04	32500000	180	1.8
Chr04	32600000	272	2.72
Chr04	32700000	21	0.21
Chr04	32800000	15	0.15
Chr04	32900000	8	0.08
Chr04	33000000	23	0.23
Chr04	33100000	25	0.25
Chr04	33200000	21	0.21
Chr04	33300000	17	0.17
Chr04	33400000	242	2.42
Chr04	33500000	182	1.82
Chr04	33600000	121	1.21
Chr04	33700000	240	2.4
Chr04	33800000	231	2.31
Chr04	33900000	132	1.32
Chr04	34000000	164	1.64
Chr04	34100000	128	1.28
Chr04	34200000	68	0.68
Chr04	34300000	140	1.4
Chr04	34400000	111	1.11
Chr04	34500000	155	1.55
Chr04	34600000	88	0.88
Chr04	34700000	265	2.65
Chr04	34800000	156	1.56
Chr04	34900000	185	1.85
Chr04	35000000	79	0.79
Chr04	35100000	199	1.99
Chr04	35200000	132	1.32
Chr04	35300000	76	0.76
Chr04	35400000	32	0.32
Chr04	35500000	38	0.38
Chr04	35600000	71	0.71
Chr04	35700000	89	0.89
Chr04	35800000	170	1.7
Chr04	35900000	72	0.72
Chr04	36000000	93	0.93
Chr04	36100000	68	0.68
Chr04	36200000	118	1.18
Chr04	36300000	37	0.37
Chr04	36400000	116	1.16
Chr04	36500000	19	0.19
Chr04	36600000	95	0.95
Chr04	36700000	49	0.49
Chr04	36800000	81	0.81
Chr04	36900000	131	1.31
Chr04	37000000	0	0
Chr04	37100000	0	0
Chr04	37200000	0	0
Chr04	37300000	69	0.69
Chr04	37400000	89	0.89
Chr04	37500000	94	0.94
Chr04	37600000	62	0.62
Chr04	37700000	300	3
Chr04	37800000	81	0.81
Chr04	37900000	155	1.55
Chr04	38000000	134	1.34
Chr04	38100000	72	0.72
Chr04	38200000	43	0.43
Chr04	38300000	192	1.92
Chr04	38400000	118	1.18
Chr04	38500000	228	2.28
Chr04	38600000	90	0.9
Chr04	38700000	129	1.29
Chr04	38800000	155	1.55
Chr04	38900000	88	0.88
Chr04	39000000	55	0.55
Chr04	39100000	38	0.38
Chr04	39200000	76	0.76
Chr04	39300000	171	1.71
Chr04	39400000	136	1.36
Chr04	39500000	183	1.83
Chr04	39600000	110	1.1
Chr04	39700000	29	0.29
Chr04	39800000	31	0.31
Chr04	39900000	224	2.24
Chr04	40000000	72	0.72
Chr04	40100000	83	0.83
Chr04	40200000	26	0.26
Chr04	40300000	20	0.2
Chr04	40400000	97	0.97
Chr04	40500000	290	2.9
Chr04	40600000	88	0.88
Chr04	40700000	38	0.38
Chr04	40800000	263	2.63
Chr04	40900000	104	1.04
Chr04	41000000	118	1.18
Chr04	41100000	43	0.43
Chr04	41200000	81	0.81
Chr04	41300000	204	2.04
Chr04	41400000	384	3.84
Chr04	41500000	261	2.61
Chr04	41600000	90	0.9
Chr04	41700000	125	1.25
Chr04	41800000	176	1.76
Chr04	41900000	175	1.75
Chr04	42000000	72	0.72
Chr04	42100000	50	0.5
Chr04	42200000	172	1.72
Chr04	42300000	176	1.76
Chr04	42400000	287	2.87
Chr04	42500000	109	1.09
Chr04	42600000	155	1.55
Chr04	42700000	61	0.61
Chr04	42800000	112	1.12
Chr04	42900000	205	2.05
Chr04	43000000	220	2.2
Chr04	43100000	133	1.33
Chr04	43200000	219	2.19
Chr04	43300000	127	1.27
Chr04	43400000	30	0.3
Chr04	43500000	103	1.03
Chr04	43600000	179	1.79
Chr04	43700000	106	1.06
Chr04	43800000	52	0.52
Chr04	43900000	138	1.38
Chr04	44000000	134	1.34
Chr04	44100000	45	0.45
Chr04	44200000	24	0.24
Chr04	44300000	173	1.73
Chr04	44400000	149	1.49
Chr04	44500000	175	1.75
Chr04	44600000	188	1.88
Chr04	44700000	121	1.21
Chr04	44800000	227	2.27
Chr04	44900000	164	1.64
Chr04	45000000	167	1.67
[truncated: 3,147 more rows]

## Sheet: Insertion_density
Supplementary table S4: Insertion density (no. of SNPs/Kb) calculated in bins of 100 Kb throughout the genome on all eleven chromosomes.
CHROM	BIN_START	SNP_COUNT	VARIANTS/KB
Chr01	0	17	0.17
Chr01	100000	20	0.2
Chr01	200000	10	0.1
Chr01	300000	11	0.11
Chr01	400000	12	0.12
Chr01	500000	8	0.08
Chr01	600000	3	0.03
Chr01	700000	5	0.05
Chr01	800000	14	0.14
Chr01	900000	6	0.06
Chr01	1000000	14	0.14
Chr01	1100000	20	0.2
Chr01	1200000	9	0.09
Chr01	1300000	17	0.17
Chr01	1400000	12	0.12
Chr01	1500000	27	0.27
Chr01	1600000	15	0.15
Chr01	1700000	6	0.06
Chr01	1800000	17	0.17
Chr01	1900000	5	0.05
Chr01	2000000	22	0.22
Chr01	2100000	11	0.11
Chr01	2200000	9	0.09
Chr01	2300000	5	0.05
Chr01	2400000	7	0.07
Chr01	2500000	7	0.07
Chr01	2600000	10	0.1
Chr01	2700000	1	0.01
Chr01	2800000	7	0.07
Chr01	2900000	11	0.11
Chr01	3000000	5	0.05
Chr01	3100000	5	0.05
Chr01	3200000	10	0.1
Chr01	3300000	10	0.1
Chr01	3400000	10	0.1
Chr01	3500000	9	0.09
Chr01	3600000	2	0.02
Chr01	3700000	7	0.07
Chr01	3800000	1	0.01
Chr01	3900000	8	0.08
Chr01	4000000	11	0.11
Chr01	4100000	7	0.07
Chr01	4200000	8	0.08
Chr01	4300000	7	0.07
Chr01	4400000	2	0.02
Chr01	4500000	4	0.04
Chr01	4600000	11	0.11
Chr01	4700000	8	0.08
Chr01	4800000	11	0.11
Chr01	4900000	5	0.05
Chr01	5000000	4	0.04
Chr01	5100000	1	0.01
Chr01	5200000	1	0.01
Chr01	5300000	30	0.3
Chr01	5400000	10	0.1
Chr01	5500000	5	0.05
Chr01	5600000	7	0.07
Chr01	5700000	8	0.08
Chr01	5800000	16	0.16
Chr01	5900000	15	0.15
Chr01	6000000	16	0.16
Chr01	6100000	2	0.02
Chr01	6200000	7	0.07
Chr01	6300000	12	0.12
Chr01	6400000	13	0.13
Chr01	6500000	16	0.16
Chr01	6600000	15	0.15
Chr01	6700000	7	0.07
Chr01	6800000	6	0.06
Chr01	6900000	9	0.09
Chr01	7000000	2	0.02
Chr01	7100000	12	0.12
Chr01	7200000	3	0.03
Chr01	7300000	1	0.01
Chr01	7400000	3	0.03
Chr01	7500000	8	0.08
Chr01	7600000	14	0.14
Chr01	7700000	1	0.01
Chr01	7800000	8	0.08
Chr01	7900000	4	0.04
Chr01	8000000	1	0.01
Chr01	8100000	4	0.04
Chr01	8200000	1	0.01
Chr01	8300000	0	0
Chr01	8400000	5	0.05
Chr01	8500000	3	0.03
Chr01	8600000	2	0.02
Chr01	8700000	9	0.09
Chr01	8800000	0	0
Chr01	8900000	2	0.02
Chr01	9000000	2	0.02
Chr01	9100000	0	0
Chr01	9200000	5	0.05
Chr01	9300000	10	0.1
Chr01	9400000	4	0.04
Chr01	9500000	9	0.09
Chr01	9600000	9	0.09
Chr01	9700000	0	0
Chr01	9800000	3	0.03
Chr01	9900000	2	0.02
Chr01	10000000	10	0.1
Chr01	10100000	2	0.02
Chr01	10200000	1	0.01
Chr01	10300000	2	0.02
Chr01	10400000	1	0.01
Chr01	10500000	3	0.03
Chr01	10600000	4	0.04
Chr01	10700000	9	0.09
Chr01	10800000	4	0.04
Chr01	10900000	1	0.01
Chr01	11000000	2	0.02
Chr01	11100000	1	0.01
Chr01	11200000	10	0.1
Chr01	11300000	7	0.07
Chr01	11400000	2	0.02
Chr01	11500000	3	0.03
Chr01	11600000	4	0.04
Chr01	11700000	3	0.03
Chr01	11800000	1	0.01
Chr01	11900000	5	0.05
Chr01	12000000	9	0.09
Chr01	12100000	0	0
Chr01	12200000	2	0.02
Chr01	12300000	0	0
Chr01	12400000	3	0.03
Chr01	12500000	7	0.07
Chr01	12600000	10	0.1
Chr01	12700000	10	0.1
Chr01	12800000	2	0.02
Chr01	12900000	7	0.07
Chr01	13000000	10	0.1
Chr01	13100000	11	0.11
Chr01	13200000	10	0.1
Chr01	13300000	7	0.07
Chr01	13400000	3	0.03
Chr01	13500000	7	0.07
Chr01	13600000	6	0.06
Chr01	13700000	1	0.01
Chr01	13800000	2	0.02
Chr01	13900000	2	0.02
Chr01	14000000	2	0.02
Chr01	14100000	2	0.02
Chr01	14200000	3	0.03
Chr01	14300000	1	0.01
Chr01	14400000	0	0
Chr01	14500000	2	0.02
Chr01	14600000	10	0.1
Chr01	14700000	4	0.04
Chr01	14800000	1	0.01
Chr01	14900000	4	0.04
Chr01	15000000	0	0
Chr01	15100000	0	0
Chr01	15200000	1	0.01
Chr01	15300000	1	0.01
Chr01	15400000	3	0.03
Chr01	15500000	3	0.03
Chr01	15600000	1	0.01
Chr01	15700000	1	0.01
Chr01	15800000	1	0.01
Chr01	15900000	2	0.02
Chr01	16000000	3	0.03
Chr01	16100000	1	0.01
Chr01	16200000	0	0
Chr01	16300000	0	0
Chr01	16400000	1	0.01
Chr01	16500000	1	0.01
Chr01	16600000	1	0.01
Chr01	16700000	1	0.01
Chr01	16800000	0	0
Chr01	16900000	0	0
Chr01	17000000	1	0.01
Chr01	17100000	0	0
Chr01	17200000	0	0
Chr01	17300000	1	0.01
Chr01	17400000	0	0
Chr01	17500000	0	0
Chr01	17600000	2	0.02
Chr01	17700000	4	0.04
Chr01	17800000	2	0.02
Chr01	17900000	6	0.06
Chr01	18000000	5	0.05
Chr01	18100000	4	0.04
Chr01	18200000	3	0.03
Chr01	18300000	6	0.06
Chr01	18400000	6	0.06
Chr01	18500000	12	0.12
Chr01	18600000	11	0.11
Chr01	18700000	9	0.09
Chr01	18800000	7	0.07
Chr01	18900000	6	0.06
Chr01	19000000	7	0.07
Chr01	19100000	5	0.05
Chr01	19200000	29	0.29
Chr01	19300000	16	0.16
Chr01	19400000	13	0.13
Chr01	19500000	4	0.04
Chr01	19600000	3	0.03
Chr01	19700000	1	0.01
Chr01	19800000	13	0.13
Chr01	19900000	2	0.02
Chr01	20000000	9	0.09
Chr01	20100000	3	0.03
Chr01	20200000	0	0
Chr01	20300000	2	0.02
Chr01	20400000	3	0.03
Chr01	20500000	0	0
Chr01	20600000	10	0.1
Chr01	20700000	9	0.09
Chr01	20800000	11	0.11
Chr01	20900000	1	0.01
Chr01	21000000	2	0.02
Chr01	21100000	2	0.02
Chr01	21200000	3	0.03
Chr01	21300000	2	0.02
Chr01	21400000	1	0.01
Chr01	21500000	2	0.02
Chr01	21600000	0	0
Chr01	21700000	2	0.02
Chr01	21800000	0	0
Chr01	21900000	0	0
Chr01	22000000	0	0
Chr01	22100000	1	0.01
Chr01	22200000	2	0.02
Chr01	22300000	2	0.02
Chr01	22400000	3	0.03
Chr01	22500000	1	0.01
Chr01	22600000	5	0.05
Chr01	22700000	0	0
Chr01	22800000	3	0.03
Chr01	22900000	0	0
Chr01	23000000	0	0
Chr01	23100000	0	0
Chr01	23200000	0	0
Chr01	23300000	1	0.01
Chr01	23400000	0	0
Chr01	23500000	2	0.02
Chr01	23600000	2	0.02
Chr01	23700000	2	0.02
Chr01	23800000	0	0
Chr01	23900000	1	0.01
Chr01	24000000	0	0
Chr01	24100000	1	0.01
Chr01	24200000	0	0
Chr01	24300000	1	0.01
Chr01	24400000	0	0
Chr01	24500000	0	0
Chr01	24600000	1	0.01
Chr01	24700000	0	0
Chr01	24800000	1	0.01
Chr01	24900000	0	0
Chr01	25000000	0	0
Chr01	25100000	6	0.06
Chr01	25200000	4	0.04
Chr01	25300000	1	0.01
Chr01	25400000	2	0.02
Chr01	25500000	3	0.03
Chr01	25600000	5	0.05
Chr01	25700000	3	0.03
Chr01	25800000	4	0.04
Chr01	25900000	6	0.06
Chr01	26000000	8	0.08
Chr01	26100000	6	0.06
Chr01	26200000	4	0.04
Chr01	26300000	1	0.01
Chr01	26400000	4	0.04
Chr01	26500000	2	0.02
Chr01	26600000	1	0.01
Chr01	26700000	9	0.09
Chr01	26800000	5	0.05
Chr01	26900000	3	0.03
Chr01	27000000	1	0.01
Chr01	27100000	0	0
Chr01	27200000	2	0.02
Chr01	27300000	7	0.07
Chr01	27400000	2	0.02
Chr01	27500000	0	0
Chr01	27600000	1	0.01
Chr01	27700000	1	0.01
Chr01	27800000	1	0.01
Chr01	27900000	1	0.01
Chr01	28000000	0	0
Chr01	28100000	3	0.03
Chr01	28200000	2	0.02
Chr01	28300000	1	0.01
Chr01	28400000	4	0.04
Chr01	28500000	4	0.04
Chr01	28600000	12	0.12
Chr01	28700000	2	0.02
Chr01	28800000	10	0.1
Chr01	28900000	14	0.14
Chr01	29000000	0	0
Chr01	29100000	1	0.01
Chr01	29200000	1	0.01
Chr01	29300000	2	0.02
Chr01	29400000	2	0.02
Chr01	29500000	2	0.02
Chr01	29600000	0	0
Chr01	29700000	1	0.01
Chr01	29800000	1	0.01
Chr01	29900000	2	0.02
Chr01	30000000	0	0
Chr01	30100000	3	0.03
Chr01	30200000	1	0.01
Chr01	30300000	3	0.03
Chr01	30400000	3	0.03
Chr01	30500000	5	0.05
Chr01	30600000	5	0.05
Chr01	30700000	1	0.01
Chr01	30800000	2	0.02
Chr01	30900000	1	0.01
Chr01	31000000	0	0
Chr01	31100000	2	0.02
Chr01	31200000	1	0.01
Chr01	31300000	6	0.06
Chr01	31400000	11	0.11
Chr01	31500000	1	0.01
Chr01	31600000	3	0.03
Chr01	31700000	2	0.02
Chr01	31800000	1	0.01
Chr01	31900000	0	0
Chr01	32000000	7	0.07
Chr01	32100000	1	0.01
Chr01	32200000	6	0.06
Chr01	32300000	3	0.03
Chr01	32400000	9	0.09
Chr01	32500000	4	0.04
Chr01	32600000	17	0.17
Chr01	32700000	5	0.05
Chr01	32800000	3	0.03
Chr01	32900000	2	0.02
Chr01	33000000	1	0.01
Chr01	33100000	0	0
Chr01	33200000	1	0.01
Chr01	33300000	1	0.01
Chr01	33400000	2	0.02
Chr01	33500000	1	0.01
Chr01	33600000	3	0.03
Chr01	33700000	12	0.12
Chr01	33800000	4	0.04
Chr01	33900000	6	0.06
Chr01	34000000	2	0.02
Chr01	34100000	10	0.1
Chr01	34200000	15	0.15
Chr01	34300000	2	0.02
Chr01	34400000	1	0.01
Chr01	34500000	16	0.16
Chr01	34600000	9	0.09
Chr01	34700000	13	0.13
Chr01	34800000	20	0.2
Chr01	34900000	7	0.07
Chr01	35000000	3	0.03
Chr01	35100000	0	0
Chr01	35200000	5	0.05
Chr01	35300000	6	0.06
Chr01	35400000	0	0
Chr01	35500000	2	0.02
Chr01	35600000	3	0.03
Chr01	35700000	4	0.04
Chr01	35800000	10	0.1
Chr01	35900000	3	0.03
Chr01	36000000	11	0.11
Chr01	36100000	6	0.06
Chr01	36200000	5	0.05
Chr01	36300000	1	0.01
Chr01	36400000	6	0.06
Chr01	36500000	1	0.01
Chr01	36600000	4	0.04
Chr01	36700000	0	0
Chr01	36800000	1	0.01
Chr01	36900000	6	0.06
Chr01	37000000	3	0.03
Chr01	37100000	3	0.03
Chr01	37200000	6	0.06
Chr01	37300000	6	0.06
Chr01	37400000	1	0.01
Chr01	37500000	0	0
Chr01	37600000	11	0.11
Chr01	37700000	3	0.03
Chr01	37800000	3	0.03
Chr01	37900000	3	0.03
Chr01	38000000	0	0
Chr01	38100000	14	0.14
Chr01	38200000	13	0.13
Chr01	38300000	12	0.12
Chr01	38400000	5	0.05
Chr01	38500000	3	0.03
Chr01	38600000	11	0.11
Chr01	38700000	13	0.13
Chr01	38800000	12	0.12
Chr01	38900000	5	0.05
Chr01	39000000	2	0.02
Chr01	39100000	3	0.03
Chr01	39200000	13	0.13
Chr01	39300000	3	0.03
Chr01	39400000	10	0.1
Chr01	39500000	20	0.2
Chr01	39600000	5	0.05
Chr01	39700000	7	0.07
Chr01	39800000	6	0.06
Chr01	39900000	6	0.06
Chr01	40000000	7	0.07
Chr01	40100000	8	0.08
Chr01	40200000	12	0.12
Chr01	40300000	20	0.2
Chr01	40400000	8	0.08
Chr01	40500000	17	0.17
Chr01	40600000	8	0.08
Chr01	40700000	3	0.03
Chr01	40800000	1	0.01
Chr01	40900000	9	0.09
Chr01	41000000	3	0.03
Chr01	41100000	3	0.03
Chr01	41200000	3	0.03
Chr01	41300000	7	0.07
Chr01	41400000	2	0.02
Chr01	41500000	10	0.1
Chr01	41600000	1	0.01
Chr01	41700000	11	0.11
Chr01	41800000	7	0.07
Chr01	41900000	12	0.12
Chr01	42000000	9	0.09
Chr01	42100000	1	0.01
Chr01	42200000	6	0.06
Chr01	42300000	8	0.08
Chr01	42400000	6	0.06
Chr01	42500000	5	0.05
Chr01	42600000	5	0.05
Chr01	42700000	15	0.15
Chr01	42800000	5	0.05
Chr01	42900000	18	0.18
Chr01	43000000	8	0.08
Chr01	43100000	9	0.09
Chr01	43200000	14	0.14
Chr01	43300000	10	0.1
Chr01	43400000	7	0.07
Chr01	43500000	9	0.09
Chr01	43600000	2	0.02
Chr01	43700000	7	0.07
Chr01	43800000	14	0.14
Chr01	43900000	10	0.1
Chr01	44000000	10	0.1
Chr01	44100000	11	0.11
Chr01	44200000	13	0.13
Chr01	44300000	17	0.17
Chr01	44400000	14	0.14
Chr01	44500000	7	0.07
Chr01	44600000	12	0.12
Chr01	44700000	13	0.13
Chr01	44800000	9	0.09
Chr01	44900000	9	0.09
Chr01	45000000	4	0.04
Chr01	45100000	10	0.1
Chr01	45200000	16	0.16
Chr01	45300000	2	0.02
Chr01	45400000	3	0.03
Chr01	45500000	9	0.09
Chr01	45600000	7	0.07
Chr01	45700000	10	0.1
Chr01	45800000	2	0.02
Chr01	45900000	3	0.03
Chr01	46000000	11	0.11
Chr01	46100000	14	0.14
Chr01	46200000	17	0.17
Chr01	46300000	25	0.25
Chr01	46400000	10	0.1
Chr01	46500000	4	0.04
Chr01	46600000	4	0.04
Chr01	46700000	7	0.07
Chr01	46800000	9	0.09
Chr01	46900000	2	0.02
Chr01	47000000	0	0
Chr01	47100000	8	0.08
Chr01	47200000	16	0.16
Chr01	47300000	15	0.15
Chr01	47400000	15	0.15
Chr01	47500000	27	0.27
Chr01	47600000	15	0.15
Chr01	47700000	3	0.03
Chr01	47800000	15	0.15
Chr01	47900000	12	0.12
Chr01	48000000	13	0.13
Chr01	48100000	13	0.13
Chr01	48200000	15	0.15
Chr01	48300000	17	0.17
Chr01	48400000	14	0.14
Chr01	48500000	16	0.16
Chr01	48600000	6	0.06
Chr01	48700000	4	0.04
Chr01	48800000	18	0.18
Chr01	48900000	25	0.25
Chr01	49000000	5	0.05
Chr01	49100000	13	0.13
Chr01	49200000	14	0.14
Chr01	49300000	16	0.16
Chr01	49400000	21	0.21
Chr01	49500000	11	0.11
Chr01	49600000	6	0.06
Chr01	49700000	13	0.13
Chr01	49800000	7	0.07
Chr01	49900000	9	0.09
Chr01	50000000	12	0.12
Chr01	50100000	16	0.16
Chr01	50200000	9	0.09
Chr01	50300000	6	0.06
Chr01	50400000	9	0.09
Chr01	50500000	13	0.13
Chr01	50600000	13	0.13
Chr01	50700000	10	0.1
Chr01	50800000	19	0.19
Chr01	50900000	14	0.14
Chr01	51000000	22	0.22
Chr01	51100000	25	0.25
Chr01	51200000	13	0.13
Chr01	51300000	9	0.09
Chr01	51400000	1	0.01
Chr02	0	10	0.1
Chr02	100000	8	0.08
Chr02	200000	11	0.11
Chr02	300000	9	0.09
Chr02	400000	6	0.06
Chr02	500000	29	0.29
Chr02	600000	15	0.15
Chr02	700000	8	0.08
Chr02	800000	9	0.09
Chr02	900000	6	0.06
Chr02	1000000	16	0.16
Chr02	1100000	22	0.22
Chr02	1200000	21	0.21
Chr02	1300000	16	0.16
Chr02	1400000	10	0.1
Chr02	1500000	8	0.08
Chr02	1600000	7	0.07
Chr02	1700000	11	0.11
Chr02	1800000	12	0.12
Chr02	1900000	12	0.12
Chr02	2000000	8	0.08
Chr02	2100000	6	0.06
Chr02	2200000	16	0.16
Chr02	2300000	15	0.15
Chr02	2400000	24	0.24
Chr02	2500000	1	0.01
Chr02	2600000	0	0
Chr02	2700000	13	0.13
Chr02	2800000	14	0.14
Chr02	2900000	9	0.09
Chr02	3000000	21	0.21
Chr02	3100000	11	0.11
Chr02	3200000	15	0.15
Chr02	3300000	6	0.06
Chr02	3400000	12	0.12
Chr02	3500000	8	0.08
Chr02	3600000	7	0.07
Chr02	3700000	6	0.06
Chr02	3800000	7	0.07
Chr02	3900000	10	0.1
Chr02	4000000	9	0.09
Chr02	4100000	2	0.02
Chr02	4200000	7	0.07
Chr02	4300000	7	0.07
Chr02	4400000	3	0.03
Chr02	4500000	8	0.08
Chr02	4600000	5	0.05
Chr02	4700000	10	0.1
Chr02	4800000	13	0.13
Chr02	4900000	11	0.11
Chr02	5000000	2	0.02
Chr02	5100000	0	0
Chr02	5200000	0	0
Chr02	5300000	0	0
Chr02	5400000	0	0
Chr02	5500000	0	0
Chr02	5600000	0	0
Chr02	5700000	2	0.02
Chr02	5800000	2	0.02
Chr02	5900000	1	0.01
Chr02	6000000	0	0
Chr02	6100000	0	0
Chr02	6200000	1	0.01
Chr02	6300000	0	0
Chr02	6400000	0	0
Chr02	6500000	0	0
Chr02	6600000	2	0.02
Chr02	6700000	1	0.01
Chr02	6800000	0	0
Chr02	6900000	0	0
Chr02	7000000	0	0
Chr02	7100000	1	0.01
Chr02	7200000	3	0.03
Chr02	7300000	2	0.02
Chr02	7400000	3	0.03
Chr02	7500000	4	0.04
Chr02	7600000	1	0.01
Chr02	7700000	5	0.05
Chr02	7800000	2	0.02
Chr02	7900000	2	0.02
Chr02	8000000	1	0.01
Chr02	8100000	1	0.01
Chr02	8200000	4	0.04
Chr02	8300000	4	0.04
Chr02	8400000	5	0.05
Chr02	8500000	2	0.02
Chr02	8600000	0	0
Chr02	8700000	5	0.05
Chr02	8800000	8	0.08
Chr02	8900000	7	0.07
Chr02	9000000	2	0.02
Chr02	9100000	7	0.07
Chr02	9200000	3	0.03
Chr02	9300000	8	0.08
Chr02	9400000	5	0.05
Chr02	9500000	5	0.05
Chr02	9600000	0	0
Chr02	9700000	4	0.04
Chr02	9800000	0	0
Chr02	9900000	6	0.06
Chr02	10000000	9	0.09
Chr02	10100000	11	0.11
Chr02	10200000	4	0.04
Chr02	10300000	0	0
Chr02	10400000	2	0.02
Chr02	10500000	8	0.08
Chr02	10600000	3	0.03
Chr02	10700000	5	0.05
Chr02	10800000	6	0.06
Chr02	10900000	9	0.09
Chr02	11000000	8	0.08
Chr02	11100000	4	0.04
Chr02	11200000	10	0.1
Chr02	11300000	2	0.02
Chr02	11400000	3	0.03
Chr02	11500000	3	0.03
Chr02	11600000	8	0.08
Chr02	11700000	2	0.02
Chr02	11800000	13	0.13
Chr02	11900000	8	0.08
Chr02	12000000	8	0.08
Chr02	12100000	8	0.08
Chr02	12200000	8	0.08
Chr02	12300000	6	0.06
Chr02	12400000	5	0.05
Chr02	12500000	9	0.09
Chr02	12600000	8	0.08
Chr02	12700000	3	0.03
Chr02	12800000	2	0.02
Chr02	12900000	10	0.1
Chr02	13000000	13	0.13
Chr02	13100000	9	0.09
Chr02	13200000	1	0.01
Chr02	13300000	5	0.05
Chr02	13400000	7	0.07
Chr02	13500000	6	0.06
Chr02	13600000	8	0.08
Chr02	13700000	13	0.13
Chr02	13800000	8	0.08
Chr02	13900000	1	0.01
Chr02	14000000	8	0.08
Chr02	14100000	3	0.03
Chr02	14200000	4	0.04
Chr02	14300000	6	0.06
Chr02	14400000	7	0.07
Chr02	14500000	1	0.01
Chr02	14600000	3	0.03
Chr02	14700000	3	0.03
Chr02	14800000	5	0.05
Chr02	14900000	8	0.08
Chr02	15000000	5	0.05
Chr02	15100000	3	0.03
Chr02	15200000	3	0.03
Chr02	15300000	5	0.05
Chr02	15400000	0	0
Chr02	15500000	2	0.02
Chr02	15600000	3	0.03
Chr02	15700000	0	0
Chr02	15800000	6	0.06
Chr02	15900000	2	0.02
Chr02	16000000	1	0.01
Chr02	16100000	8	0.08
Chr02	16200000	3	0.03
Chr02	16300000	0	0
Chr02	16400000	4	0.04
Chr02	16500000	6	0.06
Chr02	16600000	1	0.01
Chr02	16700000	1	0.01
Chr02	16800000	0	0
Chr02	16900000	2	0.02
Chr02	17000000	1	0.01
Chr02	17100000	7	0.07
Chr02	17200000	6	0.06
Chr02	17300000	9	0.09
Chr02	17400000	4	0.04
Chr02	17500000	4	0.04
Chr02	17600000	5	0.05
Chr02	17700000	8	0.08
Chr02	17800000	1	0.01
Chr02	17900000	2	0.02
Chr02	18000000	2	0.02
Chr02	18100000	2	0.02
Chr02	18200000	1	0.01
Chr02	18300000	0	0
Chr02	18400000	1	0.01
Chr02	18500000	0	0
Chr02	18600000	0	0
Chr02	18700000	0	0
Chr02	18800000	0	0
Chr02	18900000	0	0
Chr02	19000000	1	0.01
Chr02	19100000	7	0.07
Chr02	19200000	4	0.04
Chr02	19300000	2	0.02
Chr02	19400000	5	0.05
Chr02	19500000	1	0.01
Chr02	19600000	4	0.04
Chr02	19700000	10	0.1
Chr02	19800000	6	0.06
Chr02	19900000	13	0.13
Chr02	20000000	6	0.06
Chr02	20100000	8	0.08
Chr02	20200000	10	0.1
Chr02	20300000	3	0.03
Chr02	20400000	1	0.01
Chr02	20500000	1	0.01
Chr02	20600000	1	0.01
Chr02	20700000	0	0
Chr02	20800000	6	0.06
Chr02	20900000	0	0
Chr02	21000000	22	0.22
Chr02	21100000	5	0.05
Chr02	21200000	3	0.03
Chr02	21300000	0	0
Chr02	21400000	3	0.03
Chr02	21500000	0	0
Chr02	21600000	8	0.08
Chr02	21700000	0	0
Chr02	21800000	4	0.04
Chr02	21900000	2	0.02
Chr02	22000000	2	0.02
Chr02	22100000	15	0.15
Chr02	22200000	9	0.09
Chr02	22300000	0	0
Chr02	22400000	9	0.09
Chr02	22500000	4	0.04
Chr02	22600000	12	0.12
Chr02	22700000	9	0.09
Chr02	22800000	5	0.05
Chr02	22900000	16	0.16
Chr02	23000000	8	0.08
Chr02	23100000	6	0.06
Chr02	23200000	15	0.15
Chr02	23300000	4	0.04
Chr02	23400000	3	0.03
Chr02	23500000	7	0.07
Chr02	23600000	8	0.08
Chr02	23700000	5	0.05
Chr02	23800000	3	0.03
Chr02	23900000	7	0.07
Chr02	24000000	3	0.03
Chr02	24100000	8	0.08
Chr02	24200000	7	0.07
Chr02	24300000	2	0.02
Chr02	24400000	11	0.11
Chr02	24500000	7	0.07
Chr02	24600000	14	0.14
Chr02	24700000	5	0.05
Chr02	24800000	7	0.07
Chr02	24900000	4	0.04
Chr02	25000000	8	0.08
Chr02	25100000	8	0.08
Chr02	25200000	4	0.04
Chr02	25300000	10	0.1
Chr02	25400000	7	0.07
Chr02	25500000	4	0.04
Chr02	25600000	22	0.22
Chr02	25700000	3	0.03
Chr02	25800000	20	0.2
Chr02	25900000	3	0.03
Chr02	26000000	5	0.05
Chr02	26100000	5	0.05
Chr02	26200000	7	0.07
Chr02	26300000	11	0.11
Chr02	26400000	1	0.01
Chr02	26500000	1	0.01
Chr02	26600000	0	0
Chr02	26700000	10	0.1
Chr02	26800000	23	0.23
Chr02	26900000	17	0.17
Chr02	27000000	10	0.1
Chr02	27100000	9	0.09
Chr02	27200000	1	0.01
Chr02	27300000	0	0
Chr02	27400000	0	0
Chr02	27500000	13	0.13
Chr02	27600000	23	0.23
Chr02	27700000	15	0.15
Chr02	27800000	2	0.02
Chr02	27900000	8	0.08
Chr02	28000000	10	0.1
Chr02	28100000	17	0.17
Chr02	28200000	4	0.04
Chr02	28300000	5	0.05
Chr02	28400000	4	0.04
Chr02	28500000	0	0
Chr02	28600000	4	0.04
Chr02	28700000	12	0.12
Chr02	28800000	6	0.06
Chr02	28900000	3	0.03
Chr02	29000000	15	0.15
Chr02	29100000	22	0.22
Chr02	29200000	3	0.03
Chr02	29300000	9	0.09
Chr02	29400000	14	0.14
Chr02	29500000	5	0.05
Chr02	29600000	19	0.19
Chr02	29700000	10	0.1
Chr02	29800000	2	0.02
Chr02	29900000	2	0.02
Chr02	30000000	6	0.06
Chr02	30100000	6	0.06
Chr02	30200000	9	0.09
Chr02	30300000	6	0.06
Chr02	30400000	10	0.1
Chr02	30500000	11	0.11
Chr02	30600000	13	0.13
Chr02	30700000	9	0.09
Chr02	30800000	6	0.06
Chr02	30900000	6	0.06
Chr02	31000000	0	0
Chr02	31100000	3	0.03
Chr02	31200000	9	0.09
Chr02	31300000	9	0.09
Chr02	31400000	4	0.04
Chr02	31500000	0	0
Chr02	31600000	0	0
Chr02	31700000	2	0.02
Chr02	31800000	2	0.02
Chr02	31900000	3	0.03
Chr02	32000000	0	0
Chr02	32100000	2	0.02
Chr02	32200000	17	0.17
Chr02	32300000	7	0.07
Chr02	32400000	2	0.02
Chr02	32500000	2	0.02
Chr02	32600000	5	0.05
Chr02	32700000	7	0.07
Chr02	32800000	4	0.04
Chr02	32900000	2	0.02
Chr02	33000000	6	0.06
Chr02	33100000	1	0.01
Chr02	33200000	6	0.06
Chr02	33300000	8	0.08
Chr02	33400000	10	0.1
Chr02	33500000	11	0.11
Chr02	33600000	4	0.04
Chr02	33700000	21	0.21
Chr02	33800000	2	0.02
Chr02	33900000	13	0.13
Chr02	34000000	3	0.03
Chr02	34100000	9	0.09
Chr02	34200000	8	0.08
Chr02	34300000	12	0.12
Chr02	34400000	16	0.16
Chr02	34500000	3	0.03
Chr02	34600000	9	0.09
Chr02	34700000	8	0.08
Chr02	34800000	7	0.07
Chr02	34900000	17	0.17
Chr02	35000000	8	0.08
Chr02	35100000	3	0.03
Chr02	35200000	5	0.05
Chr02	35300000	3	0.03
Chr02	35400000	2	0.02
Chr02	35500000	3	0.03
Chr02	35600000	2	0.02
Chr02	35700000	1	0.01
Chr02	35800000	13	0.13
Chr02	35900000	5	0.05
Chr02	36000000	9	0.09
Chr02	36100000	9	0.09
Chr02	36200000	6	0.06
Chr02	36300000	7	0.07
Chr02	36400000	2	0.02
Chr02	36500000	2	0.02
Chr02	36600000	1	0.01
Chr02	36700000	10	0.1
Chr02	36800000	15	0.15
Chr02	36900000	21	0.21
Chr02	37000000	7	0.07
Chr02	37100000	12	0.12
Chr02	37200000	10	0.1
Chr02	37300000	6	0.06
Chr02	37400000	3	0.03
Chr02	37500000	7	0.07
Chr02	37600000	10	0.1
Chr02	37700000	5	0.05
Chr02	37800000	12	0.12
Chr02	37900000	1	0.01
Chr02	38000000	3	0.03
Chr02	38100000	7	0.07
Chr02	38200000	13	0.13
Chr02	38300000	5	0.05
Chr02	38400000	12	0.12
Chr02	38500000	15	0.15
Chr02	38600000	10	0.1
Chr02	38700000	11	0.11
Chr02	38800000	1	0.01
Chr02	38900000	9	0.09
Chr02	39000000	4	0.04
Chr02	39100000	5	0.05
Chr02	39200000	8	0.08
Chr02	39300000	2	0.02
Chr02	39400000	3	0.03
Chr02	39500000	8	0.08
Chr02	39600000	2	0.02
Chr02	39700000	8	0.08
Chr02	39800000	9	0.09
Chr02	39900000	8	0.08
Chr02	40000000	8	0.08
Chr02	40100000	9	0.09
Chr02	40200000	7	0.07
Chr02	40300000	5	0.05
Chr02	40400000	11	0.11
Chr02	40500000	3	0.03
Chr02	40600000	6	0.06
Chr02	40700000	13	0.13
Chr02	40800000	6	0.06
Chr02	40900000	9	0.09
Chr02	41000000	15	0.15
Chr02	41100000	2	0.02
Chr02	41200000	7	0.07
Chr02	41300000	14	0.14
Chr02	41400000	8	0.08
Chr02	41500000	5	0.05
Chr02	41600000	7	0.07
Chr02	41700000	22	0.22
Chr02	41800000	8	0.08
Chr02	41900000	7	0.07
Chr02	42000000	10	0.1
Chr02	42100000	8	0.08
Chr02	42200000	6	0.06
Chr02	42300000	3	0.03
Chr02	42400000	4	0.04
Chr02	42500000	15	0.15
Chr02	42600000	7	0.07
Chr02	42700000	2	0.02
Chr02	42800000	22	0.22
Chr02	42900000	8	0.08
Chr02	43000000	14	0.14
Chr02	43100000	6	0.06
Chr02	43200000	0	0
Chr02	43300000	4	0.04
Chr02	43400000	14	0.14
Chr02	43500000	8	0.08
Chr02	43600000	15	0.15
Chr02	43700000	5	0.05
Chr02	43800000	13	0.13
Chr02	43900000	15	0.15
Chr02	44000000	15	0.15
Chr02	44100000	10	0.1
Chr02	44200000	9	0.09
Chr02	44300000	9	0.09
Chr02	44400000	9	0.09
Chr02	44500000	7	0.07
Chr02	44600000	13	0.13
Chr02	44700000	5	0.05
Chr02	44800000	13	0.13
Chr02	44900000	24	0.24
Chr02	45000000	9	0.09
Chr02	45100000	10	0.1
Chr02	45200000	16	0.16
Chr02	45300000	11	0.11
Chr02	45400000	12	0.12
Chr02	45500000	12	0.12
Chr02	45600000	11	0.11
Chr02	45700000	12	0.12
Chr02	45800000	15	0.15
Chr02	45900000	12	0.12
Chr02	46000000	9	0.09
Chr02	46100000	14	0.14
Chr02	46200000	11	0.11
Chr02	46300000	16	0.16
Chr02	46400000	15	0.15
Chr02	46500000	6	0.06
Chr02	46600000	31	0.31
Chr02	46700000	3	0.03
Chr02	46800000	19	0.19
Chr02	46900000	14	0.14
Chr02	47000000	9	0.09
Chr02	47100000	14	0.14
Chr02	47200000	6	0.06
Chr02	47300000	26	0.26
Chr02	47400000	10	0.1
Chr02	47500000	11	0.11
Chr02	47600000	21	0.21
Chr02	47700000	12	0.12
Chr02	47800000	13	0.13
Chr02	47900000	2	0.02
Chr02	48000000	20	0.2
Chr02	48100000	7	0.07
Chr02	48200000	9	0.09
Chr02	48300000	10	0.1
Chr02	48400000	2	0.02
Chr02	48500000	16	0.16
Chr02	48600000	15	0.15
Chr02	48700000	13	0.13
Chr02	48800000	1	0.01
Chr02	48900000	6	0.06
Chr02	49000000	4	0.04
Chr02	49100000	5	0.05
Chr02	49200000	2	0.02
Chr02	49300000	2	0.02
Chr02	49400000	29	0.29
Chr02	49500000	25	0.25
Chr02	49600000	10	0.1
Chr03	0	2	0.02
Chr03	100000	4	0.04
Chr03	200000	11	0.11
Chr03	300000	0	0
Chr03	400000	13	0.13
Chr03	500000	15	0.15
Chr03	600000	0	0
Chr03	700000	5	0.05
Chr03	800000	7	0.07
Chr03	900000	10	0.1
Chr03	1000000	10	0.1
Chr03	1100000	12	0.12
Chr03	1200000	18	0.18
Chr03	1300000	9	0.09
Chr03	1400000	13	0.13
Chr03	1500000	19	0.19
Chr03	1600000	10	0.1
Chr03	1700000	20	0.2
Chr03	1800000	16	0.16
Chr03	1900000	14	0.14
Chr03	2000000	8	0.08
Chr03	2100000	12	0.12
Chr03	2200000	8	0.08
Chr03	2300000	4	0.04
Chr03	2400000	5	0.05
Chr03	2500000	24	0.24
Chr03	2600000	14	0.14
Chr03	2700000	9	0.09
Chr03	2800000	8	0.08
Chr03	2900000	14	0.14
Chr03	3000000	16	0.16
Chr03	3100000	14	0.14
Chr03	3200000	11	0.11
Chr03	3300000	6	0.06
Chr03	3400000	7	0.07
Chr03	3500000	12	0.12
Chr03	3600000	7	0.07
Chr03	3700000	18	0.18
Chr03	3800000	9	0.09
Chr03	3900000	12	0.12
Chr03	4000000	5	0.05
Chr03	4100000	7	0.07
Chr03	4200000	9	0.09
Chr03	4300000	6	0.06
Chr03	4400000	8	0.08
Chr03	4500000	12	0.12
Chr03	4600000	8	0.08
Chr03	4700000	5	0.05
Chr03	4800000	11	0.11
Chr03	4900000	9	0.09
Chr03	5000000	6	0.06
Chr03	5100000	6	0.06
Chr03	5200000	8	0.08
Chr03	5300000	14	0.14
Chr03	5400000	0	0
Chr03	5500000	1	0.01
Chr03	5600000	0	0
Chr03	5700000	13	0.13
Chr03	5800000	11	0.11
Chr03	5900000	8	0.08
Chr03	6000000	10	0.1
Chr03	6100000	23	0.23
Chr03	6200000	4	0.04
Chr03	6300000	7	0.07
Chr03	6400000	11	0.11
Chr03	6500000	11	0.11
Chr03	6600000	8	0.08
Chr03	6700000	9	0.09
Chr03	6800000	13	0.13
Chr03	6900000	5	0.05
Chr03	7000000	11	0.11
Chr03	7100000	8	0.08
Chr03	7200000	11	0.11
Chr03	7300000	15	0.15
Chr03	7400000	6	0.06
Chr03	7500000	8	0.08
Chr03	7600000	5	0.05
Chr03	7700000	8	0.08
Chr03	7800000	7	0.07
Chr03	7900000	7	0.07
Chr03	8000000	10	0.1
Chr03	8100000	13	0.13
Chr03	8200000	11	0.11
Chr03	8300000	8	0.08
Chr03	8400000	3	0.03
Chr03	8500000	4	0.04
Chr03	8600000	4	0.04
Chr03	8700000	12	0.12
Chr03	8800000	11	0.11
Chr03	8900000	3	0.03
Chr03	9000000	12	0.12
Chr03	9100000	12	0.12
Chr03	9200000	9	0.09
Chr03	9300000	3	0.03
Chr03	9400000	13	0.13
Chr03	9500000	2	0.02
Chr03	9600000	4	0.04
Chr03	9700000	10	0.1
Chr03	9800000	12	0.12
Chr03	9900000	2	0.02
Chr03	10000000	9	0.09
Chr03	10100000	9	0.09
Chr03	10200000	0	0
Chr03	10300000	1	0.01
Chr03	10400000	1	0.01
Chr03	10500000	11	0.11
Chr03	10600000	3	0.03
Chr03	10700000	2	0.02
Chr03	10800000	2	0.02
Chr03	10900000	17	0.17
Chr03	11000000	5	0.05
Chr03	11100000	7	0.07
Chr03	11200000	5	0.05
Chr03	11300000	6	0.06
Chr03	11400000	1	0.01
Chr03	11500000	5	0.05
Chr03	11600000	21	0.21
Chr03	11700000	7	0.07
Chr03	11800000	15	0.15
Chr03	11900000	10	0.1
Chr03	12000000	6	0.06
Chr03	12100000	0	0
Chr03	12200000	1	0.01
Chr03	12300000	0	0
Chr03	12400000	1	0.01
Chr03	12500000	1	0.01
Chr03	12600000	6	0.06
Chr03	12700000	5	0.05
Chr03	12800000	8	0.08
Chr03	12900000	4	0.04
Chr03	13000000	2	0.02
Chr03	13100000	3	0.03
Chr03	13200000	1	0.01
Chr03	13300000	6	0.06
Chr03	13400000	5	0.05
Chr03	13500000	3	0.03
Chr03	13600000	2	0.02
Chr03	13700000	4	0.04
Chr03	13800000	3	0.03
Chr03	13900000	1	0.01
Chr03	14000000	4	0.04
Chr03	14100000	3	0.03
Chr03	14200000	5	0.05
Chr03	14300000	0	0
Chr03	14400000	1	0.01
Chr03	14500000	3	0.03
Chr03	14600000	2	0.02
Chr03	14700000	2	0.02
Chr03	14800000	7	0.07
Chr03	14900000	7	0.07
Chr03	15000000	4	0.04
Chr03	15100000	2	0.02
Chr03	15200000	4	0.04
Chr03	15300000	4	0.04
Chr03	15400000	3	0.03
Chr03	15500000	3	0.03
Chr03	15600000	4	0.04
Chr03	15700000	2	0.02
Chr03	15800000	0	0
Chr03	15900000	3	0.03
Chr03	16000000	3	0.03
Chr03	16100000	0	0
Chr03	16200000	2	0.02
Chr03	16300000	1	0.01
Chr03	16400000	0	0
Chr03	16500000	0	0
Chr03	16600000	0	0
Chr03	16700000	3	0.03
Chr03	16800000	3	0.03
Chr03	16900000	2	0.02
Chr03	17000000	2	0.02
Chr03	17100000	3	0.03
Chr03	17200000	1	0.01
Chr03	17300000	1	0.01
Chr03	17400000	0	0
Chr03	17500000	1	0.01
Chr03	17600000	1	0.01
Chr03	17700000	1	0.01
Chr03	17800000	0	0
Chr03	17900000	0	0
Chr03	18000000	1	0.01
Chr03	18100000	1	0.01
Chr03	18200000	1	0.01
Chr03	18300000	1	0.01
Chr03	18400000	1	0.01
Chr03	18500000	3	0.03
Chr03	18600000	3	0.03
Chr03	18700000	1	0.01
Chr03	18800000	0	0
Chr03	18900000	1	0.01
Chr03	19000000	1	0.01
Chr03	19100000	2	0.02
Chr03	19200000	0	0
Chr03	19300000	2	0.02
Chr03	19400000	0	0
Chr03	19500000	0	0
Chr03	19600000	2	0.02
Chr03	19700000	2	0.02
Chr03	19800000	0	0
Chr03	19900000	1	0.01
Chr03	20000000	0	0
Chr03	20100000	1	0.01
Chr03	20200000	1	0.01
Chr03	20300000	0	0
Chr03	20400000	8	0.08
Chr03	20500000	2	0.02
Chr03	20600000	1	0.01
Chr03	20700000	1	0.01
Chr03	20800000	5	0.05
Chr03	20900000	1	0.01
Chr03	21000000	2	0.02
Chr03	21100000	3	0.03
Chr03	21200000	0	0
Chr03	21300000	5	0.05
Chr03	21400000	6	0.06
Chr03	21500000	11	0.11
Chr03	21600000	7	0.07
Chr03	21700000	9	0.09
Chr03	21800000	2	0.02
Chr03	21900000	4	0.04
Chr03	22000000	1	0.01
Chr03	22100000	0	0
Chr03	22200000	2	0.02
Chr03	22300000	3	0.03
Chr03	22400000	1	0.01
Chr03	22500000	3	0.03
Chr03	22600000	1	0.01
Chr03	22700000	0	0
Chr03	22800000	0	0
Chr03	22900000	0	0
Chr03	23000000	0	0
Chr03	23100000	0	0
Chr03	23200000	4	0.04
Chr03	23300000	3	0.03
Chr03	23400000	1	0.01
Chr03	23500000	1	0.01
Chr03	23600000	2	0.02
Chr03	23700000	4	0.04
Chr03	23800000	4	0.04
Chr03	23900000	2	0.02
Chr03	24000000	8	0.08
Chr03	24100000	13	0.13
Chr03	24200000	9	0.09
Chr03	24300000	7	0.07
Chr03	24400000	1	0.01
Chr03	24500000	3	0.03
Chr03	24600000	2	0.02
Chr03	24700000	2	0.02
Chr03	24800000	1	0.01
Chr03	24900000	0	0
Chr03	25000000	0	0
Chr03	25100000	2	0.02
Chr03	25200000	1	0.01
Chr03	25300000	1	0.01
Chr03	25400000	2	0.02
Chr03	25500000	6	0.06
Chr03	25600000	2	0.02
Chr03	25700000	0	0
Chr03	25800000	1	0.01
Chr03	25900000	3	0.03
Chr03	26000000	7	0.07
Chr03	26100000	2	0.02
Chr03	26200000	3	0.03
Chr03	26300000	3	0.03
Chr03	26400000	2	0.02
Chr03	26500000	3	0.03
Chr03	26600000	5	0.05
Chr03	26700000	3	0.03
Chr03	26800000	0	0
Chr03	26900000	5	0.05
Chr03	27000000	2	0.02
Chr03	27100000	4	0.04
Chr03	27200000	8	0.08
Chr03	27300000	0	0
Chr03	27400000	10	0.1
Chr03	27500000	9	0.09
Chr03	27600000	0	0
Chr03	27700000	0	0
Chr03	27800000	0	0
Chr03	27900000	0	0
Chr03	28000000	0	0
Chr03	28100000	0	0
Chr03	28200000	0	0
Chr03	28300000	4	0.04
Chr03	28400000	3	0.03
Chr03	28500000	1	0.01
Chr03	28600000	3	0.03
Chr03	28700000	5	0.05
Chr03	28800000	5	0.05
Chr03	28900000	5	0.05
Chr03	29000000	8	0.08
Chr03	29100000	9	0.09
Chr03	29200000	2	0.02
Chr03	29300000	10	0.1
Chr03	29400000	4	0.04
Chr03	29500000	17	0.17
Chr03	29600000	1	0.01
Chr03	29700000	4	0.04
Chr03	29800000	4	0.04
Chr03	29900000	10	0.1
Chr03	30000000	18	0.18
Chr03	30100000	4	0.04
Chr03	30200000	7	0.07
Chr03	30300000	3	0.03
Chr03	30400000	6	0.06
Chr03	30500000	13	0.13
Chr03	30600000	9	0.09
Chr03	30700000	8	0.08
Chr03	30800000	12	0.12
Chr03	30900000	4	0.04
Chr03	31000000	13	0.13
Chr03	31100000	12	0.12
Chr03	31200000	10	0.1
Chr03	31300000	14	0.14
Chr03	31400000	11	0.11
Chr03	31500000	7	0.07
Chr03	31600000	3	0.03
Chr03	31700000	4	0.04
Chr03	31800000	3	0.03
Chr03	31900000	1	0.01
Chr03	32000000	3	0.03
Chr03	32100000	4	0.04
Chr03	32200000	7	0.07
Chr03	32300000	5	0.05
Chr03	32400000	21	0.21
Chr03	32500000	7	0.07
Chr03	32600000	13	0.13
Chr03	32700000	9	0.09
Chr03	32800000	6	0.06
Chr03	32900000	8	0.08
Chr03	33000000	17	0.17
Chr03	33100000	13	0.13
Chr03	33200000	8	0.08
Chr03	33300000	11	0.11
Chr03	33400000	5	0.05
Chr03	33500000	8	0.08
Chr03	33600000	1	0.01
Chr03	33700000	0	0
Chr03	33800000	3	0.03
Chr03	33900000	8	0.08
Chr03	34000000	7	0.07
Chr03	34100000	8	0.08
Chr03	34200000	3	0.03
Chr03	34300000	2	0.02
Chr03	34400000	1	0.01
Chr03	34500000	3	0.03
Chr03	34600000	3	0.03
Chr03	34700000	1	0.01
Chr03	34800000	13	0.13
Chr03	34900000	14	0.14
Chr03	35000000	4	0.04
Chr03	35100000	4	0.04
Chr03	35200000	3	0.03
Chr03	35300000	3	0.03
Chr03	35400000	3	0.03
Chr03	35500000	11	0.11
Chr03	35600000	10	0.1
Chr03	35700000	9	0.09
Chr03	35800000	4	0.04
Chr03	35900000	4	0.04
Chr03	36000000	7	0.07
Chr03	36100000	4	0.04
Chr03	36200000	2	0.02
Chr03	36300000	10	0.1
Chr03	36400000	7	0.07
Chr03	36500000	11	0.11
Chr03	36600000	2	0.02
Chr03	36700000	9	0.09
Chr03	36800000	13	0.13
Chr03	36900000	12	0.12
Chr03	37000000	13	0.13
Chr03	37100000	8	0.08
Chr03	37200000	9	0.09
Chr03	37300000	12	0.12
Chr03	37400000	3	0.03
Chr03	37500000	1	0.01
Chr03	37600000	1	0.01
Chr03	37700000	6	0.06
Chr03	37800000	4	0.04
Chr03	37900000	2	0.02
Chr03	38000000	2	0.02
Chr03	38100000	2	0.02
Chr03	38200000	10	0.1
Chr03	38300000	4	0.04
Chr03	38400000	4	0.04
Chr03	38500000	8	0.08
Chr03	38600000	9	0.09
Chr03	38700000	16	0.16
Chr03	38800000	5	0.05
Chr03	38900000	8	0.08
Chr03	39000000	7	0.07
Chr03	39100000	7	0.07
Chr03	39200000	1	0.01
Chr03	39300000	9	0.09
Chr03	39400000	3	0.03
Chr03	39500000	6	0.06
Chr03	39600000	12	0.12
Chr03	39700000	3	0.03
Chr03	39800000	1	0.01
Chr03	39900000	11	0.11
Chr03	40000000	1	0.01
Chr03	40100000	4	0.04
Chr03	40200000	7	0.07
Chr03	40300000	10	0.1
Chr03	40400000	14	0.14
Chr03	40500000	9	0.09
Chr03	40600000	10	0.1
Chr03	40700000	12	0.12
Chr03	40800000	2	0.02
Chr03	40900000	5	0.05
Chr03	41000000	2	0.02
Chr03	41100000	2	0.02
Chr03	41200000	2	0.02
Chr03	41300000	5	0.05
Chr03	41400000	2	0.02
Chr03	41500000	4	0.04
Chr03	41600000	10	0.1
Chr03	41700000	4	0.04
Chr03	41800000	2	0.02
Chr03	41900000	2	0.02
Chr03	42000000	11	0.11
Chr03	42100000	11	0.11
Chr03	42200000	2	0.02
Chr03	42300000	2	0.02
Chr03	42400000	1	0.01
Chr03	42500000	7	0.07
Chr03	42600000	6	0.06
Chr03	42700000	7	0.07
Chr03	42800000	2	0.02
Chr03	42900000	11	0.11
Chr03	43000000	4	0.04
Chr03	43100000	2	0.02
Chr03	43200000	3	0.03
Chr03	43300000	8	0.08
Chr03	43400000	4	0.04
Chr03	43500000	8	0.08
Chr03	43600000	18	0.18
Chr03	43700000	3	0.03
Chr03	43800000	9	0.09
Chr03	43900000	9	0.09
Chr03	44000000	6	0.06
Chr03	44100000	16	0.16
Chr03	44200000	5	0.05
Chr03	44300000	0	0
Chr03	44400000	4	0.04
Chr03	44500000	3	0.03
Chr03	44600000	6	0.06
Chr03	44700000	5	0.05
Chr03	44800000	9	0.09
Chr03	44900000	4	0.04
Chr03	45000000	7	0.07
Chr03	45100000	7	0.07
Chr03	45200000	4	0.04
Chr03	45300000	3	0.03
Chr03	45400000	4	0.04
Chr03	45500000	11	0.11
Chr03	45600000	5	0.05
Chr03	45700000	12	0.12
Chr03	45800000	3	0.03
Chr03	45900000	4	0.04
Chr03	46000000	0	0
Chr03	46100000	16	0.16
Chr03	46200000	4	0.04
Chr03	46300000	6	0.06
Chr03	46400000	6	0.06
Chr03	46500000	4	0.04
Chr03	46600000	6	0.06
Chr03	46700000	6	0.06
Chr03	46800000	13	0.13
Chr03	46900000	9	0.09
Chr03	47000000	8	0.08
Chr03	47100000	11	0.11
Chr03	47200000	6	0.06
Chr03	47300000	5	0.05
Chr03	47400000	3	0.03
Chr03	47500000	6	0.06
Chr03	47600000	4	0.04
Chr03	47700000	7	0.07
Chr03	47800000	3	0.03
Chr03	47900000	3	0.03
Chr03	48000000	1	0.01
Chr03	48100000	0	0
Chr03	48200000	9	0.09
Chr03	48300000	12	0.12
Chr03	48400000	2	0.02
Chr03	48500000	3	0.03
Chr03	48600000	2	0.02
Chr03	48700000	10	0.1
Chr03	48800000	10	0.1
Chr03	48900000	8	0.08
Chr03	49000000	4	0.04
Chr03	49100000	12	0.12
Chr03	49200000	10	0.1
Chr03	49300000	7	0.07
Chr03	49400000	4	0.04
Chr03	49500000	2	0.02
Chr03	49600000	31	0.31
Chr03	49700000	8	0.08
Chr03	49800000	7	0.07
Chr03	49900000	12	0.12
Chr03	50000000	18	0.18
Chr03	50100000	18	0.18
Chr03	50200000	9	0.09
Chr03	50300000	20	0.2
Chr03	50400000	12	0.12
Chr03	50500000	17	0.17
Chr03	50600000	6	0.06
Chr03	50700000	17	0.17
Chr03	50800000	4	0.04
Chr03	50900000	8	0.08
Chr03	51000000	5	0.05
Chr03	51100000	19	0.19
Chr03	51200000	3	0.03
Chr03	51300000	10	0.1
Chr03	51400000	10	0.1
Chr03	51500000	4	0.04
Chr03	51600000	17	0.17
Chr03	51700000	13	0.13
Chr03	51800000	6	0.06
Chr03	51900000	12	0.12
Chr03	52000000	6	0.06
Chr03	52100000	3	0.03
Chr03	52200000	10	0.1
Chr03	52300000	14	0.14
Chr03	52400000	4	0.04
Chr03	52500000	9	0.09
Chr03	52600000	5	0.05
Chr03	52700000	10	0.1
Chr03	52800000	17	0.17
Chr03	52900000	5	0.05
Chr03	53000000	13	0.13
Chr03	53100000	17	0.17
Chr03	53200000	9	0.09
Chr03	53300000	11	0.11
Chr04	0	22	0.22
Chr04	100000	11	0.11
Chr04	200000	9	0.09
Chr04	300000	3	0.03
Chr04	400000	12	0.12
Chr04	500000	18	0.18
Chr04	600000	0	0
Chr04	700000	0	0
Chr04	800000	0	0
Chr04	900000	0	0
Chr04	1000000	0	0
Chr04	1100000	0	0
Chr04	1200000	3	0.03
Chr04	1300000	5	0.05
Chr04	1400000	0	0
Chr04	1500000	9	0.09
Chr04	1600000	6	0.06
Chr04	1700000	0	0
Chr04	1800000	3	0.03
Chr04	1900000	4	0.04
Chr04	2000000	4	0.04
Chr04	2100000	16	0.16
Chr04	2200000	7	0.07
Chr04	2300000	15	0.15
Chr04	2400000	2	0.02
Chr04	2500000	5	0.05
Chr04	2600000	3	0.03
Chr04	2700000	14	0.14
Chr04	2800000	7	0.07
Chr04	2900000	16	0.16
Chr04	3000000	15	0.15
Chr04	3100000	15	0.15
Chr04	3200000	11	0.11
Chr04	3300000	0	0
Chr04	3400000	10	0.1
Chr04	3500000	5	0.05
Chr04	3600000	1	0.01
Chr04	3700000	5	0.05
Chr04	3800000	18	0.18
Chr04	3900000	22	0.22
Chr04	4000000	16	0.16
Chr04	4100000	15	0.15
Chr04	4200000	3	0.03
Chr04	4300000	5	0.05
Chr04	4400000	6	0.06
Chr04	4500000	6	0.06
Chr04	4600000	4	0.04
Chr04	4700000	2	0.02
Chr04	4800000	10	0.1
Chr04	4900000	11	0.11
Chr04	5000000	11	0.11
Chr04	5100000	4	0.04
Chr04	5200000	17	0.17
Chr04	5300000	13	0.13
Chr04	5400000	9	0.09
Chr04	5500000	0	0
Chr04	5600000	4	0.04
Chr04	5700000	19	0.19
Chr04	5800000	15	0.15
Chr04	5900000	6	0.06
Chr04	6000000	2	0.02
Chr04	6100000	0	0
Chr04	6200000	0	0
Chr04	6300000	3	0.03
Chr04	6400000	2	0.02
Chr04	6500000	1	0.01
Chr04	6600000	0	0
Chr04	6700000	2	0.02
Chr04	6800000	0	0
Chr04	6900000	3	0.03
Chr04	7000000	12	0.12
Chr04	7100000	11	0.11
Chr04	7200000	6	0.06
Chr04	7300000	5	0.05
Chr04	7400000	10	0.1
Chr04	7500000	7	0.07
Chr04	7600000	0	0
Chr04	7700000	4	0.04
Chr04	7800000	3	0.03
Chr04	7900000	4	0.04
Chr04	8000000	1	0.01
Chr04	8100000	2	0.02
Chr04	8200000	4	0.04
Chr04	8300000	8	0.08
Chr04	8400000	4	0.04
Chr04	8500000	5	0.05
Chr04	8600000	8	0.08
Chr04	8700000	6	0.06
Chr04	8800000	2	0.02
Chr04	8900000	9	0.09
Chr04	9000000	1	0.01
Chr04	9100000	3	0.03
Chr04	9200000	3	0.03
Chr04	9300000	3	0.03
Chr04	9400000	4	0.04
Chr04	9500000	7	0.07
Chr04	9600000	3	0.03
Chr04	9700000	5	0.05
Chr04	9800000	7	0.07
Chr04	9900000	12	0.12
Chr04	10000000	10	0.1
Chr04	10100000	2	0.02
Chr04	10200000	1	0.01
Chr04	10300000	1	0.01
Chr04	10400000	3	0.03
Chr04	10500000	3	0.03
Chr04	10600000	4	0.04
Chr04	10700000	3	0.03
Chr04	10800000	11	0.11
Chr04	10900000	4	0.04
Chr04	11000000	7	0.07
Chr04	11100000	9	0.09
Chr04	11200000	6	0.06
Chr04	11300000	8	0.08
Chr04	11400000	6	0.06
Chr04	11500000	6	0.06
Chr04	11600000	3	0.03
Chr04	11700000	9	0.09
Chr04	11800000	5	0.05
Chr04	11900000	5	0.05
Chr04	12000000	7	0.07
Chr04	12100000	12	0.12
Chr04	12200000	5	0.05
Chr04	12300000	0	0
Chr04	12400000	5	0.05
Chr04	12500000	0	0
Chr04	12600000	2	0.02
Chr04	12700000	1	0.01
Chr04	12800000	6	0.06
Chr04	12900000	3	0.03
Chr04	13000000	1	0.01
Chr04	13100000	2	0.02
Chr04	13200000	0	0
Chr04	13300000	1	0.01
Chr04	13400000	1	0.01
Chr04	13500000	0	0
Chr04	13600000	5	0.05
Chr04	13700000	24	0.24
Chr04	13800000	3	0.03
Chr04	13900000	0	0
Chr04	14000000	1	0.01
Chr04	14100000	4	0.04
Chr04	14200000	3	0.03
Chr04	14300000	0	0
Chr04	14400000	1	0.01
Chr04	14500000	3	0.03
Chr04	14600000	2	0.02
Chr04	14700000	5	0.05
Chr04	14800000	4	0.04
Chr04	14900000	4	0.04
Chr04	15000000	5	0.05
Chr04	15100000	1	0.01
Chr04	15200000	6	0.06
Chr04	15300000	3	0.03
Chr04	15400000	0	0
Chr04	15500000	4	0.04
Chr04	15600000	4	0.04
Chr04	15700000	2	0.02
Chr04	15800000	6	0.06
Chr04	15900000	2	0.02
Chr04	16000000	2	0.02
Chr04	16100000	2	0.02
Chr04	16200000	4	0.04
Chr04	16300000	4	0.04
Chr04	16400000	3	0.03
Chr04	16500000	2	0.02
Chr04	16600000	1	0.01
Chr04	16700000	2	0.02
Chr04	16800000	5	0.05
Chr04	16900000	9	0.09
Chr04	17000000	4	0.04
Chr04	17100000	3	0.03
Chr04	17200000	1	0.01
Chr04	17300000	0	0
Chr04	17400000	1	0.01
Chr04	17500000	1	0.01
Chr04	17600000	1	0.01
Chr04	17700000	3	0.03
Chr04	17800000	1	0.01
Chr04	17900000	0	0
Chr04	18000000	3	0.03
Chr04	18100000	1	0.01
Chr04	18200000	3	0.03
Chr04	18300000	10	0.1
Chr04	18400000	7	0.07
Chr04	18500000	6	0.06
Chr04	18600000	1	0.01
Chr04	18700000	1	0.01
Chr04	18800000	1	0.01
Chr04	18900000	0	0
Chr04	19000000	1	0.01
Chr04	19100000	1	0.01
Chr04	19200000	5	0.05
Chr04	19300000	6	0.06
Chr04	19400000	0	0
Chr04	19500000	0	0
Chr04	19600000	0	0
Chr04	19700000	1	0.01
Chr04	19800000	2	0.02
Chr04	19900000	8	0.08
Chr04	20000000	6	0.06
Chr04	20100000	0	0
Chr04	20200000	0	0
Chr04	20300000	14	0.14
Chr04	20400000	7	0.07
Chr04	20500000	6	0.06
Chr04	20600000	4	0.04
Chr04	20700000	1	0.01
Chr04	20800000	4	0.04
Chr04	20900000	3	0.03
Chr04	21000000	4	0.04
Chr04	21100000	2	0.02
Chr04	21200000	4	0.04
Chr04	21300000	7	0.07
Chr04	21400000	7	0.07
Chr04	21500000	5	0.05
Chr04	21600000	1	0.01
Chr04	21700000	9	0.09
Chr04	21800000	1	0.01
Chr04	21900000	0	0
Chr04	22000000	6	0.06
Chr04	22100000	5	0.05
Chr04	22200000	4	0.04
Chr04	22300000	4	0.04
Chr04	22400000	1	0.01
Chr04	22500000	1	0.01
Chr04	22600000	3	0.03
Chr04	22700000	2	0.02
Chr04	22800000	2	0.02
Chr04	22900000	0	0
Chr04	23000000	4	0.04
Chr04	23100000	1	0.01
Chr04	23200000	1	0.01
Chr04	23300000	0	0
Chr04	23400000	2	0.02
Chr04	23500000	3	0.03
Chr04	23600000	0	0
Chr04	23700000	1	0.01
Chr04	23800000	0	0
Chr04	23900000	0	0
Chr04	24000000	1	0.01
Chr04	24100000	0	0
Chr04	24200000	4	0.04
Chr04	24300000	2	0.02
Chr04	24400000	0	0
Chr04	24500000	4	0.04
Chr04	24600000	10	0.1
Chr04	24700000	3	0.03
Chr04	24800000	5	0.05
Chr04	24900000	1	0.01
Chr04	25000000	7	0.07
Chr04	25100000	1	0.01
Chr04	25200000	2	0.02
Chr04	25300000	4	0.04
Chr04	25400000	0	0
Chr04	25500000	2	0.02
Chr04	25600000	0	0
Chr04	25700000	0	0
Chr04	25800000	2	0.02
Chr04	25900000	2	0.02
Chr04	26000000	0	0
Chr04	26100000	5	0.05
Chr04	26200000	1	0.01
Chr04	26300000	2	0.02
Chr04	26400000	2	0.02
Chr04	26500000	1	0.01
Chr04	26600000	1	0.01
Chr04	26700000	1	0.01
Chr04	26800000	1	0.01
Chr04	26900000	2	0.02
Chr04	27000000	0	0
Chr04	27100000	3	0.03
Chr04	27200000	2	0.02
Chr04	27300000	0	0
Chr04	27400000	0	0
Chr04	27500000	0	0
Chr04	27600000	5	0.05
Chr04	27700000	8	0.08
Chr04	27800000	8	0.08
Chr04	27900000	0	0
Chr04	28000000	0	0
Chr04	28100000	5	0.05
Chr04	28200000	1	0.01
Chr04	28300000	2	0.02
Chr04	28400000	4	0.04
Chr04	28500000	3	0.03
Chr04	28600000	8	0.08
Chr04	28700000	4	0.04
Chr04	28800000	4	0.04
Chr04	28900000	2	0.02
Chr04	29000000	1	0.01
Chr04	29100000	6	0.06
Chr04	29200000	2	0.02
Chr04	29300000	0	0
Chr04	29400000	1	0.01
Chr04	29500000	6	0.06
Chr04	29600000	1	0.01
Chr04	29700000	1	0.01
Chr04	29800000	0	0
Chr04	29900000	1	0.01
Chr04	30000000	0	0
Chr04	30100000	2	0.02
Chr04	30200000	6	0.06
Chr04	30300000	2	0.02
Chr04	30400000	0	0
Chr04	30500000	0	0
Chr04	30600000	0	0
Chr04	30700000	1	0.01
Chr04	30800000	0	0
Chr04	30900000	1	0.01
Chr04	31000000	1	0.01
Chr04	31100000	0	0
Chr04	31200000	0	0
Chr04	31300000	1	0.01
Chr04	31400000	2	0.02
Chr04	31500000	7	0.07
Chr04	31600000	1	0.01
Chr04	31700000	2	0.02
Chr04	31800000	2	0.02
Chr04	31900000	8	0.08
Chr04	32000000	0	0
Chr04	32100000	1	0.01
Chr04	32200000	1	0.01
Chr04	32300000	1	0.01
Chr04	32400000	2	0.02
Chr04	32500000	2	0.02
Chr04	32600000	8	0.08
Chr04	32700000	0	0
Chr04	32800000	1	0.01
Chr04	32900000	1	0.01
Chr04	33000000	0	0
Chr04	33100000	0	0
Chr04	33200000	0	0
Chr04	33300000	2	0.02
Chr04	33400000	8	0.08
Chr04	33500000	4	0.04
Chr04	33600000	2	0.02
Chr04	33700000	6	0.06
Chr04	33800000	7	0.07
Chr04	33900000	4	0.04
Chr04	34000000	4	0.04
Chr04	34100000	4	0.04
Chr04	34200000	2	0.02
Chr04	34300000	5	0.05
Chr04	34400000	1	0.01
Chr04	34500000	5	0.05
Chr04	34600000	1	0.01
Chr04	34700000	2	0.02
Chr04	34800000	6	0.06
Chr04	34900000	4	0.04
Chr04	35000000	0	0
Chr04	35100000	4	0.04
Chr04	35200000	4	0.04
Chr04	35300000	3	0.03
Chr04	35400000	3	0.03
Chr04	35500000	1	0.01
Chr04	35600000	1	0.01
Chr04	35700000	0	0
Chr04	35800000	0	0
Chr04	35900000	1	0.01
Chr04	36000000	2	0.02
Chr04	36100000	0	0
Chr04	36200000	3	0.03
Chr04	36300000	0	0
Chr04	36400000	2	0.02
Chr04	36500000	0	0
Chr04	36600000	1	0.01
Chr04	36700000	2	0.02
Chr04	36800000	1	0.01
Chr04	36900000	2	0.02
Chr04	37000000	0	0
Chr04	37100000	0	0
Chr04	37200000	0	0
Chr04	37300000	1	0.01
Chr04	37400000	5	0.05
Chr04	37500000	3	0.03
Chr04	37600000	6	0.06
Chr04	37700000	7	0.07
Chr04	37800000	1	0.01
Chr04	37900000	3	0.03
Chr04	38000000	7	0.07
Chr04	38100000	3	0.03
Chr04	38200000	0	0
Chr04	38300000	7	0.07
Chr04	38400000	5	0.05
Chr04	38500000	9	0.09
Chr04	38600000	3	0.03
Chr04	38700000	5	0.05
Chr04	38800000	14	0.14
Chr04	38900000	4	0.04
Chr04	39000000	0	0
Chr04	39100000	4	0.04
Chr04	39200000	1	0.01
Chr04	39300000	11	0.11
Chr04	39400000	17	0.17
Chr04	39500000	4	0.04
Chr04	39600000	1	0.01
Chr04	39700000	0	0
Chr04	39800000	0	0
Chr04	39900000	6	0.06
Chr04	40000000	3	0.03
Chr04	40100000	3	0.03
Chr04	40200000	1	0.01
Chr04	40300000	1	0.01
Chr04	40400000	9	0.09
Chr04	40500000	6	0.06
Chr04	40600000	5	0.05
Chr04	40700000	1	0.01
Chr04	40800000	12	0.12
Chr04	40900000	7	0.07
Chr04	41000000	3	0.03
Chr04	41100000	2	0.02
Chr04	41200000	2	0.02
Chr04	41300000	14	0.14
Chr04	41400000	26	0.26
Chr04	41500000	19	0.19
Chr04	41600000	6	0.06
Chr04	41700000	4	0.04
Chr04	41800000	14	0.14
Chr04	41900000	5	0.05
Chr04	42000000	0	0
Chr04	42100000	1	0.01
Chr04	42200000	10	0.1
Chr04	42300000	9	0.09
Chr04	42400000	18	0.18
Chr04	42500000	3	0.03
Chr04	42600000	10	0.1
Chr04	42700000	0	0
Chr04	42800000	3	0.03
Chr04	42900000	8	0.08
Chr04	43000000	28	0.28
Chr04	43100000	12	0.12
Chr04	43200000	6	0.06
Chr04	43300000	6	0.06
Chr04	43400000	1	0.01
Chr04	43500000	6	0.06
Chr04	43600000	6	0.06
Chr04	43700000	7	0.07
Chr04	43800000	2	0.02
Chr04	43900000	14	0.14
Chr04	44000000	9	0.09
Chr04	44100000	3	0.03
Chr04	44200000	3	0.03
Chr04	44300000	11	0.11
Chr04	44400000	16	0.16
Chr04	44500000	8	0.08
Chr04	44600000	11	0.11
Chr04	44700000	8	0.08
Chr04	44800000	16	0.16
Chr04	44900000	6	0.06
Chr04	45000000	12	0.12
Chr04	45100000	11	0.11
[truncated: 3,142 more rows]

## Sheet: Deletion density
Supplementary table S5: Deletion density (no. of SNPs/Kb) calculated in bins of 100 Kb throughout the genome on all eleven chromosomes.
CHROM	BIN_START	SNP_COUNT	VARIANTS/KB
Chr01	0	7	0.07
Chr01	100000	25	0.25
Chr01	200000	12	0.12
Chr01	300000	18	0.18
Chr01	400000	9	0.09
Chr01	500000	7	0.07
Chr01	600000	9	0.09
Chr01	700000	11	0.11
Chr01	800000	7	0.07
Chr01	900000	5	0.05
Chr01	1000000	10	0.1
Chr01	1100000	18	0.18
Chr01	1200000	13	0.13
Chr01	1300000	15	0.15
Chr01	1400000	14	0.14
Chr01	1500000	17	0.17
Chr01	1600000	9	0.09
Chr01	1700000	8	0.08
Chr01	1800000	11	0.11
Chr01	1900000	13	0.13
Chr01	2000000	20	0.2
Chr01	2100000	9	0.09
Chr01	2200000	14	0.14
Chr01	2300000	4	0.04
Chr01	2400000	11	0.11
Chr01	2500000	19	0.19
Chr01	2600000	19	0.19
Chr01	2700000	1	0.01
Chr01	2800000	17	0.17
Chr01	2900000	10	0.1
Chr01	3000000	4	0.04
Chr01	3100000	8	0.08
Chr01	3200000	11	0.11
Chr01	3300000	13	0.13
Chr01	3400000	8	0.08
Chr01	3500000	11	0.11
Chr01	3600000	2	0.02
Chr01	3700000	10	0.1
Chr01	3800000	1	0.01
Chr01	3900000	8	0.08
Chr01	4000000	11	0.11
Chr01	4100000	5	0.05
Chr01	4200000	14	0.14
Chr01	4300000	16	0.16
Chr01	4400000	10	0.1
Chr01	4500000	3	0.03
Chr01	4600000	16	0.16
Chr01	4700000	5	0.05
Chr01	4800000	11	0.11
Chr01	4900000	15	0.15
Chr01	5000000	7	0.07
Chr01	5100000	0	0
Chr01	5200000	2	0.02
Chr01	5300000	27	0.27
Chr01	5400000	19	0.19
Chr01	5500000	1	0.01
Chr01	5600000	19	0.19
Chr01	5700000	12	0.12
Chr01	5800000	14	0.14
Chr01	5900000	13	0.13
Chr01	6000000	10	0.1
Chr01	6100000	5	0.05
Chr01	6200000	15	0.15
Chr01	6300000	14	0.14
Chr01	6400000	22	0.22
Chr01	6500000	21	0.21
Chr01	6600000	23	0.23
Chr01	6700000	7	0.07
Chr01	6800000	7	0.07
Chr01	6900000	14	0.14
Chr01	7000000	2	0.02
Chr01	7100000	13	0.13
Chr01	7200000	5	0.05
Chr01	7300000	3	0.03
Chr01	7400000	5	0.05
Chr01	7500000	11	0.11
Chr01	7600000	8	0.08
Chr01	7700000	4	0.04
Chr01	7800000	10	0.1
Chr01	7900000	8	0.08
Chr01	8000000	1	0.01
Chr01	8100000	3	0.03
Chr01	8200000	4	0.04
Chr01	8300000	1	0.01
Chr01	8400000	4	0.04
Chr01	8500000	3	0.03
Chr01	8600000	2	0.02
Chr01	8700000	22	0.22
Chr01	8800000	1	0.01
Chr01	8900000	2	0.02
Chr01	9000000	1	0.01
Chr01	9100000	1	0.01
Chr01	9200000	7	0.07
Chr01	9300000	8	0.08
Chr01	9400000	9	0.09
Chr01	9500000	5	0.05
Chr01	9600000	6	0.06
Chr01	9700000	5	0.05
Chr01	9800000	3	0.03
Chr01	9900000	3	0.03
Chr01	10000000	9	0.09
Chr01	10100000	4	0.04
Chr01	10200000	1	0.01
Chr01	10300000	2	0.02
Chr01	10400000	0	0
Chr01	10500000	3	0.03
Chr01	10600000	5	0.05
Chr01	10700000	9	0.09
Chr01	10800000	0	0
Chr01	10900000	0	0
Chr01	11000000	2	0.02
Chr01	11100000	2	0.02
Chr01	11200000	6	0.06
Chr01	11300000	9	0.09
Chr01	11400000	2	0.02
Chr01	11500000	3	0.03
Chr01	11600000	4	0.04
Chr01	11700000	7	0.07
Chr01	11800000	4	0.04
Chr01	11900000	8	0.08
Chr01	12000000	3	0.03
Chr01	12100000	0	0
Chr01	12200000	2	0.02
Chr01	12300000	0	0
Chr01	12400000	3	0.03
Chr01	12500000	4	0.04
Chr01	12600000	12	0.12
Chr01	12700000	8	0.08
Chr01	12800000	2	0.02
Chr01	12900000	6	0.06
Chr01	13000000	14	0.14
Chr01	13100000	13	0.13
Chr01	13200000	5	0.05
Chr01	13300000	9	0.09
Chr01	13400000	13	0.13
Chr01	13500000	4	0.04
Chr01	13600000	9	0.09
Chr01	13700000	3	0.03
Chr01	13800000	4	0.04
Chr01	13900000	2	0.02
Chr01	14000000	0	0
Chr01	14100000	1	0.01
Chr01	14200000	4	0.04
Chr01	14300000	1	0.01
Chr01	14400000	3	0.03
Chr01	14500000	4	0.04
Chr01	14600000	4	0.04
Chr01	14700000	2	0.02
Chr01	14800000	3	0.03
Chr01	14900000	6	0.06
Chr01	15000000	2	0.02
Chr01	15100000	0	0
Chr01	15200000	4	0.04
Chr01	15300000	1	0.01
Chr01	15400000	2	0.02
Chr01	15500000	2	0.02
Chr01	15600000	1	0.01
Chr01	15700000	1	0.01
Chr01	15800000	3	0.03
Chr01	15900000	1	0.01
Chr01	16000000	2	0.02
Chr01	16100000	0	0
Chr01	16200000	2	0.02
Chr01	16300000	0	0
Chr01	16400000	0	0
Chr01	16500000	1	0.01
Chr01	16600000	1	0.01
Chr01	16700000	0	0
Chr01	16800000	2	0.02
Chr01	16900000	0	0
Chr01	17000000	2	0.02
Chr01	17100000	3	0.03
Chr01	17200000	0	0
Chr01	17300000	0	0
Chr01	17400000	0	0
Chr01	17500000	0	0
Chr01	17600000	2	0.02
Chr01	17700000	10	0.1
Chr01	17800000	2	0.02
Chr01	17900000	6	0.06
Chr01	18000000	4	0.04
Chr01	18100000	7	0.07
Chr01	18200000	5	0.05
Chr01	18300000	26	0.26
Chr01	18400000	7	0.07
Chr01	18500000	17	0.17
Chr01	18600000	9	0.09
Chr01	18700000	11	0.11
Chr01	18800000	8	0.08
Chr01	18900000	8	0.08
Chr01	19000000	9	0.09
Chr01	19100000	8	0.08
Chr01	19200000	16	0.16
Chr01	19300000	15	0.15
Chr01	19400000	7	0.07
Chr01	19500000	5	0.05
Chr01	19600000	6	0.06
Chr01	19700000	0	0
Chr01	19800000	6	0.06
Chr01	19900000	3	0.03
Chr01	20000000	8	0.08
Chr01	20100000	7	0.07
Chr01	20200000	1	0.01
Chr01	20300000	6	0.06
Chr01	20400000	1	0.01
Chr01	20500000	1	0.01
Chr01	20600000	9	0.09
Chr01	20700000	10	0.1
Chr01	20800000	15	0.15
Chr01	20900000	1	0.01
Chr01	21000000	7	0.07
Chr01	21100000	5	0.05
Chr01	21200000	1	0.01
Chr01	21300000	4	0.04
Chr01	21400000	3	0.03
Chr01	21500000	1	0.01
Chr01	21600000	2	0.02
Chr01	21700000	2	0.02
Chr01	21800000	2	0.02
Chr01	21900000	1	0.01
Chr01	22000000	1	0.01
Chr01	22100000	3	0.03
Chr01	22200000	6	0.06
Chr01	22300000	9	0.09
Chr01	22400000	2	0.02
Chr01	22500000	1	0.01
Chr01	22600000	4	0.04
Chr01	22700000	0	0
Chr01	22800000	4	0.04
Chr01	22900000	0	0
Chr01	23000000	2	0.02
Chr01	23100000	1	0.01
Chr01	23200000	3	0.03
Chr01	23300000	2	0.02
Chr01	23400000	1	0.01
Chr01	23500000	2	0.02
Chr01	23600000	1	0.01
Chr01	23700000	0	0
Chr01	23800000	3	0.03
Chr01	23900000	4	0.04
Chr01	24000000	1	0.01
Chr01	24100000	0	0
Chr01	24200000	2	0.02
Chr01	24300000	0	0
Chr01	24400000	0	0
Chr01	24500000	1	0.01
Chr01	24600000	0	0
Chr01	24700000	0	0
Chr01	24800000	2	0.02
Chr01	24900000	1	0.01
Chr01	25000000	0	0
Chr01	25100000	2	0.02
Chr01	25200000	2	0.02
Chr01	25300000	3	0.03
Chr01	25400000	3	0.03
Chr01	25500000	5	0.05
Chr01	25600000	6	0.06
Chr01	25700000	0	0
Chr01	25800000	8	0.08
Chr01	25900000	10	0.1
Chr01	26000000	7	0.07
Chr01	26100000	9	0.09
Chr01	26200000	7	0.07
Chr01	26300000	5	0.05
Chr01	26400000	3	0.03
Chr01	26500000	4	0.04
Chr01	26600000	0	0
Chr01	26700000	5	0.05
Chr01	26800000	1	0.01
Chr01	26900000	3	0.03
Chr01	27000000	2	0.02
Chr01	27100000	0	0
Chr01	27200000	2	0.02
Chr01	27300000	10	0.1
Chr01	27400000	4	0.04
Chr01	27500000	2	0.02
Chr01	27600000	4	0.04
Chr01	27700000	1	0.01
Chr01	27800000	1	0.01
Chr01	27900000	0	0
Chr01	28000000	2	0.02
Chr01	28100000	4	0.04
Chr01	28200000	2	0.02
Chr01	28300000	4	0.04
Chr01	28400000	8	0.08
Chr01	28500000	10	0.1
Chr01	28600000	13	0.13
Chr01	28700000	1	0.01
Chr01	28800000	7	0.07
Chr01	28900000	19	0.19
Chr01	29000000	0	0
Chr01	29100000	0	0
Chr01	29200000	1	0.01
Chr01	29300000	3	0.03
Chr01	29400000	2	0.02
Chr01	29500000	2	0.02
Chr01	29600000	0	0
Chr01	29700000	1	0.01
Chr01	29800000	1	0.01
Chr01	29900000	4	0.04
Chr01	30000000	4	0.04
Chr01	30100000	1	0.01
Chr01	30200000	2	0.02
Chr01	30300000	6	0.06
Chr01	30400000	8	0.08
Chr01	30500000	5	0.05
Chr01	30600000	1	0.01
Chr01	30700000	4	0.04
Chr01	30800000	1	0.01
Chr01	30900000	1	0.01
Chr01	31000000	2	0.02
Chr01	31100000	2	0.02
Chr01	31200000	6	0.06
Chr01	31300000	8	0.08
Chr01	31400000	7	0.07
Chr01	31500000	4	0.04
Chr01	31600000	3	0.03
Chr01	31700000	3	0.03
Chr01	31800000	4	0.04
Chr01	31900000	3	0.03
Chr01	32000000	14	0.14
Chr01	32100000	0	0
Chr01	32200000	6	0.06
Chr01	32300000	3	0.03
Chr01	32400000	10	0.1
Chr01	32500000	17	0.17
Chr01	32600000	12	0.12
Chr01	32700000	4	0.04
Chr01	32800000	1	0.01
Chr01	32900000	3	0.03
Chr01	33000000	0	0
Chr01	33100000	1	0.01
Chr01	33200000	4	0.04
Chr01	33300000	3	0.03
Chr01	33400000	4	0.04
Chr01	33500000	4	0.04
Chr01	33600000	4	0.04
Chr01	33700000	8	0.08
Chr01	33800000	12	0.12
Chr01	33900000	11	0.11
Chr01	34000000	3	0.03
Chr01	34100000	22	0.22
Chr01	34200000	19	0.19
Chr01	34300000	1	0.01
Chr01	34400000	0	0
Chr01	34500000	10	0.1
Chr01	34600000	11	0.11
Chr01	34700000	28	0.28
Chr01	34800000	12	0.12
Chr01	34900000	10	0.1
Chr01	35000000	4	0.04
Chr01	35100000	2	0.02
Chr01	35200000	15	0.15
Chr01	35300000	11	0.11
Chr01	35400000	4	0.04
Chr01	35500000	7	0.07
Chr01	35600000	0	0
Chr01	35700000	2	0.02
Chr01	35800000	9	0.09
Chr01	35900000	0	0
Chr01	36000000	6	0.06
Chr01	36100000	6	0.06
Chr01	36200000	7	0.07
Chr01	36300000	2	0.02
Chr01	36400000	10	0.1
Chr01	36500000	4	0.04
Chr01	36600000	5	0.05
Chr01	36700000	0	0
Chr01	36800000	1	0.01
Chr01	36900000	11	0.11
Chr01	37000000	2	0.02
Chr01	37100000	3	0.03
Chr01	37200000	4	0.04
Chr01	37300000	6	0.06
Chr01	37400000	3	0.03
Chr01	37500000	4	0.04
Chr01	37600000	7	0.07
Chr01	37700000	1	0.01
Chr01	37800000	5	0.05
Chr01	37900000	6	0.06
Chr01	38000000	2	0.02
Chr01	38100000	13	0.13
Chr01	38200000	7	0.07
Chr01	38300000	8	0.08
Chr01	38400000	4	0.04
Chr01	38500000	2	0.02
Chr01	38600000	5	0.05
Chr01	38700000	5	0.05
Chr01	38800000	12	0.12
Chr01	38900000	10	0.1
Chr01	39000000	3	0.03
Chr01	39100000	10	0.1
Chr01	39200000	10	0.1
Chr01	39300000	4	0.04
Chr01	39400000	13	0.13
Chr01	39500000	16	0.16
Chr01	39600000	15	0.15
Chr01	39700000	9	0.09
Chr01	39800000	9	0.09
Chr01	39900000	6	0.06
Chr01	40000000	9	0.09
Chr01	40100000	20	0.2
Chr01	40200000	19	0.19
Chr01	40300000	24	0.24
Chr01	40400000	20	0.2
Chr01	40500000	17	0.17
Chr01	40600000	14	0.14
Chr01	40700000	4	0.04
Chr01	40800000	4	0.04
Chr01	40900000	8	0.08
Chr01	41000000	7	0.07
Chr01	41100000	3	0.03
Chr01	41200000	0	0
Chr01	41300000	7	0.07
Chr01	41400000	4	0.04
Chr01	41500000	12	0.12
Chr01	41600000	8	0.08
Chr01	41700000	13	0.13
Chr01	41800000	7	0.07
Chr01	41900000	8	0.08
Chr01	42000000	6	0.06
Chr01	42100000	3	0.03
Chr01	42200000	7	0.07
Chr01	42300000	9	0.09
Chr01	42400000	5	0.05
Chr01	42500000	10	0.1
Chr01	42600000	11	0.11
Chr01	42700000	16	0.16
Chr01	42800000	6	0.06
Chr01	42900000	12	0.12
Chr01	43000000	20	0.2
Chr01	43100000	6	0.06
Chr01	43200000	10	0.1
Chr01	43300000	6	0.06
Chr01	43400000	6	0.06
Chr01	43500000	2	0.02
Chr01	43600000	4	0.04
Chr01	43700000	8	0.08
Chr01	43800000	8	0.08
Chr01	43900000	12	0.12
Chr01	44000000	10	0.1
Chr01	44100000	11	0.11
Chr01	44200000	10	0.1
Chr01	44300000	16	0.16
Chr01	44400000	7	0.07
Chr01	44500000	7	0.07
Chr01	44600000	9	0.09
Chr01	44700000	8	0.08
Chr01	44800000	9	0.09
Chr01	44900000	16	0.16
Chr01	45000000	8	0.08
Chr01	45100000	17	0.17
Chr01	45200000	13	0.13
Chr01	45300000	7	0.07
Chr01	45400000	12	0.12
Chr01	45500000	9	0.09
Chr01	45600000	11	0.11
Chr01	45700000	22	0.22
Chr01	45800000	5	0.05
Chr01	45900000	6	0.06
Chr01	46000000	8	0.08
Chr01	46100000	15	0.15
Chr01	46200000	18	0.18
Chr01	46300000	16	0.16
Chr01	46400000	17	0.17
Chr01	46500000	7	0.07
Chr01	46600000	5	0.05
Chr01	46700000	11	0.11
Chr01	46800000	10	0.1
Chr01	46900000	4	0.04
Chr01	47000000	2	0.02
Chr01	47100000	11	0.11
Chr01	47200000	12	0.12
Chr01	47300000	21	0.21
Chr01	47400000	14	0.14
Chr01	47500000	21	0.21
Chr01	47600000	17	0.17
Chr01	47700000	11	0.11
Chr01	47800000	20	0.2
Chr01	47900000	15	0.15
Chr01	48000000	13	0.13
Chr01	48100000	12	0.12
Chr01	48200000	13	0.13
Chr01	48300000	23	0.23
Chr01	48400000	7	0.07
Chr01	48500000	27	0.27
Chr01	48600000	16	0.16
Chr01	48700000	14	0.14
Chr01	48800000	18	0.18
Chr01	48900000	20	0.2
Chr01	49000000	7	0.07
Chr01	49100000	13	0.13
Chr01	49200000	16	0.16
Chr01	49300000	10	0.1
Chr01	49400000	21	0.21
Chr01	49500000	13	0.13
Chr01	49600000	16	0.16
Chr01	49700000	23	0.23
Chr01	49800000	17	0.17
Chr01	49900000	25	0.25
Chr01	50000000	17	0.17
Chr01	50100000	11	0.11
Chr01	50200000	13	0.13
Chr01	50300000	5	0.05
Chr01	50400000	8	0.08
Chr01	50500000	28	0.28
Chr01	50600000	13	0.13
Chr01	50700000	19	0.19
Chr01	50800000	19	0.19
Chr01	50900000	24	0.24
Chr01	51000000	29	0.29
Chr01	51100000	18	0.18
Chr01	51200000	13	0.13
Chr01	51300000	15	0.15
Chr01	51400000	1	0.01
Chr02	0	13	0.13
Chr02	100000	10	0.1
Chr02	200000	30	0.3
Chr02	300000	7	0.07
Chr02	400000	9	0.09
Chr02	500000	36	0.36
Chr02	600000	33	0.33
Chr02	700000	10	0.1
Chr02	800000	10	0.1
Chr02	900000	14	0.14
Chr02	1000000	17	0.17
Chr02	1100000	22	0.22
Chr02	1200000	22	0.22
Chr02	1300000	16	0.16
Chr02	1400000	9	0.09
Chr02	1500000	7	0.07
Chr02	1600000	11	0.11
Chr02	1700000	15	0.15
Chr02	1800000	16	0.16
Chr02	1900000	20	0.2
Chr02	2000000	13	0.13
Chr02	2100000	16	0.16
Chr02	2200000	22	0.22
Chr02	2300000	16	0.16
Chr02	2400000	27	0.27
Chr02	2500000	2	0.02
Chr02	2600000	0	0
Chr02	2700000	15	0.15
Chr02	2800000	12	0.12
Chr02	2900000	13	0.13
Chr02	3000000	18	0.18
Chr02	3100000	14	0.14
Chr02	3200000	13	0.13
Chr02	3300000	12	0.12
Chr02	3400000	13	0.13
Chr02	3500000	12	0.12
Chr02	3600000	12	0.12
Chr02	3700000	7	0.07
Chr02	3800000	10	0.1
Chr02	3900000	9	0.09
Chr02	4000000	16	0.16
Chr02	4100000	7	0.07
Chr02	4200000	6	0.06
Chr02	4300000	12	0.12
Chr02	4400000	6	0.06
Chr02	4500000	5	0.05
Chr02	4600000	12	0.12
Chr02	4700000	13	0.13
Chr02	4800000	18	0.18
Chr02	4900000	11	0.11
Chr02	5000000	5	0.05
Chr02	5100000	1	0.01
Chr02	5200000	1	0.01
Chr02	5300000	0	0
Chr02	5400000	0	0
Chr02	5500000	1	0.01
Chr02	5600000	4	0.04
Chr02	5700000	2	0.02
Chr02	5800000	4	0.04
Chr02	5900000	1	0.01
Chr02	6000000	3	0.03
Chr02	6100000	5	0.05
Chr02	6200000	2	0.02
Chr02	6300000	1	0.01
Chr02	6400000	3	0.03
Chr02	6500000	2	0.02
Chr02	6600000	1	0.01
Chr02	6700000	0	0
Chr02	6800000	0	0
Chr02	6900000	0	0
Chr02	7000000	0	0
Chr02	7100000	1	0.01
Chr02	7200000	5	0.05
Chr02	7300000	5	0.05
Chr02	7400000	5	0.05
Chr02	7500000	1	0.01
Chr02	7600000	2	0.02
Chr02	7700000	5	0.05
Chr02	7800000	6	0.06
Chr02	7900000	6	0.06
Chr02	8000000	6	0.06
Chr02	8100000	6	0.06
Chr02	8200000	1	0.01
Chr02	8300000	3	0.03
Chr02	8400000	5	0.05
Chr02	8500000	3	0.03
Chr02	8600000	1	0.01
Chr02	8700000	6	0.06
Chr02	8800000	9	0.09
Chr02	8900000	5	0.05
Chr02	9000000	6	0.06
Chr02	9100000	4	0.04
Chr02	9200000	3	0.03
Chr02	9300000	10	0.1
Chr02	9400000	9	0.09
Chr02	9500000	0	0
Chr02	9600000	6	0.06
Chr02	9700000	5	0.05
Chr02	9800000	0	0
Chr02	9900000	5	0.05
Chr02	10000000	8	0.08
Chr02	10100000	6	0.06
Chr02	10200000	0	0
Chr02	10300000	0	0
Chr02	10400000	1	0.01
Chr02	10500000	6	0.06
Chr02	10600000	0	0
Chr02	10700000	11	0.11
Chr02	10800000	14	0.14
Chr02	10900000	10	0.1
Chr02	11000000	9	0.09
Chr02	11100000	11	0.11
Chr02	11200000	10	0.1
Chr02	11300000	4	0.04
Chr02	11400000	6	0.06
Chr02	11500000	5	0.05
Chr02	11600000	8	0.08
Chr02	11700000	2	0.02
Chr02	11800000	7	0.07
Chr02	11900000	10	0.1
Chr02	12000000	15	0.15
Chr02	12100000	10	0.1
Chr02	12200000	8	0.08
Chr02	12300000	11	0.11
Chr02	12400000	10	0.1
Chr02	12500000	13	0.13
Chr02	12600000	16	0.16
Chr02	12700000	7	0.07
Chr02	12800000	5	0.05
Chr02	12900000	6	0.06
Chr02	13000000	24	0.24
Chr02	13100000	13	0.13
Chr02	13200000	5	0.05
Chr02	13300000	3	0.03
Chr02	13400000	6	0.06
Chr02	13500000	8	0.08
Chr02	13600000	7	0.07
Chr02	13700000	13	0.13
Chr02	13800000	9	0.09
Chr02	13900000	11	0.11
Chr02	14000000	11	0.11
Chr02	14100000	3	0.03
Chr02	14200000	3	0.03
Chr02	14300000	7	0.07
Chr02	14400000	3	0.03
Chr02	14500000	0	0
Chr02	14600000	4	0.04
Chr02	14700000	2	0.02
Chr02	14800000	1	0.01
Chr02	14900000	4	0.04
Chr02	15000000	12	0.12
Chr02	15100000	5	0.05
Chr02	15200000	7	0.07
Chr02	15300000	5	0.05
Chr02	15400000	0	0
Chr02	15500000	0	0
Chr02	15600000	5	0.05
Chr02	15700000	1	0.01
Chr02	15800000	8	0.08
Chr02	15900000	7	0.07
Chr02	16000000	8	0.08
Chr02	16100000	4	0.04
Chr02	16200000	5	0.05
Chr02	16300000	0	0
Chr02	16400000	6	0.06
Chr02	16500000	4	0.04
Chr02	16600000	4	0.04
Chr02	16700000	1	0.01
Chr02	16800000	2	0.02
Chr02	16900000	1	0.01
Chr02	17000000	2	0.02
Chr02	17100000	5	0.05
Chr02	17200000	5	0.05
Chr02	17300000	6	0.06
Chr02	17400000	18	0.18
Chr02	17500000	10	0.1
Chr02	17600000	3	0.03
Chr02	17700000	6	0.06
Chr02	17800000	1	0.01
Chr02	17900000	5	0.05
Chr02	18000000	1	0.01
Chr02	18100000	1	0.01
Chr02	18200000	0	0
Chr02	18300000	4	0.04
Chr02	18400000	4	0.04
Chr02	18500000	1	0.01
Chr02	18600000	3	0.03
Chr02	18700000	1	0.01
Chr02	18800000	1	0.01
Chr02	18900000	0	0
Chr02	19000000	6	0.06
Chr02	19100000	2	0.02
Chr02	19200000	8	0.08
Chr02	19300000	8	0.08
Chr02	19400000	3	0.03
Chr02	19500000	4	0.04
Chr02	19600000	4	0.04
Chr02	19700000	6	0.06
Chr02	19800000	6	0.06
Chr02	19900000	17	0.17
Chr02	20000000	4	0.04
Chr02	20100000	11	0.11
Chr02	20200000	13	0.13
Chr02	20300000	2	0.02
Chr02	20400000	2	0.02
Chr02	20500000	0	0
Chr02	20600000	3	0.03
Chr02	20700000	0	0
Chr02	20800000	1	0.01
Chr02	20900000	0	0
Chr02	21000000	29	0.29
Chr02	21100000	12	0.12
Chr02	21200000	5	0.05
Chr02	21300000	1	0.01
Chr02	21400000	0	0
Chr02	21500000	0	0
Chr02	21600000	12	0.12
Chr02	21700000	2	0.02
Chr02	21800000	10	0.1
Chr02	21900000	2	0.02
Chr02	22000000	8	0.08
Chr02	22100000	14	0.14
Chr02	22200000	16	0.16
Chr02	22300000	5	0.05
Chr02	22400000	12	0.12
Chr02	22500000	10	0.1
Chr02	22600000	11	0.11
Chr02	22700000	14	0.14
Chr02	22800000	14	0.14
Chr02	22900000	23	0.23
Chr02	23000000	13	0.13
Chr02	23100000	3	0.03
Chr02	23200000	8	0.08
Chr02	23300000	9	0.09
Chr02	23400000	4	0.04
Chr02	23500000	4	0.04
Chr02	23600000	12	0.12
Chr02	23700000	11	0.11
Chr02	23800000	6	0.06
Chr02	23900000	11	0.11
Chr02	24000000	5	0.05
Chr02	24100000	12	0.12
Chr02	24200000	14	0.14
Chr02	24300000	4	0.04
Chr02	24400000	13	0.13
Chr02	24500000	15	0.15
Chr02	24600000	7	0.07
Chr02	24700000	10	0.1
Chr02	24800000	5	0.05
Chr02	24900000	6	0.06
Chr02	25000000	5	0.05
Chr02	25100000	8	0.08
Chr02	25200000	9	0.09
Chr02	25300000	8	0.08
Chr02	25400000	12	0.12
Chr02	25500000	4	0.04
Chr02	25600000	6	0.06
Chr02	25700000	4	0.04
Chr02	25800000	13	0.13
Chr02	25900000	12	0.12
Chr02	26000000	6	0.06
Chr02	26100000	11	0.11
Chr02	26200000	9	0.09
Chr02	26300000	13	0.13
Chr02	26400000	2	0.02
Chr02	26500000	1	0.01
Chr02	26600000	0	0
Chr02	26700000	13	0.13
Chr02	26800000	26	0.26
Chr02	26900000	13	0.13
Chr02	27000000	20	0.2
Chr02	27100000	10	0.1
Chr02	27200000	0	0
Chr02	27300000	0	0
Chr02	27400000	0	0
Chr02	27500000	10	0.1
Chr02	27600000	16	0.16
Chr02	27700000	19	0.19
Chr02	27800000	4	0.04
Chr02	27900000	8	0.08
Chr02	28000000	14	0.14
Chr02	28100000	13	0.13
Chr02	28200000	11	0.11
Chr02	28300000	1	0.01
Chr02	28400000	1	0.01
Chr02	28500000	3	0.03
Chr02	28600000	7	0.07
Chr02	28700000	11	0.11
Chr02	28800000	13	0.13
Chr02	28900000	3	0.03
Chr02	29000000	13	0.13
Chr02	29100000	24	0.24
Chr02	29200000	10	0.1
Chr02	29300000	10	0.1
Chr02	29400000	14	0.14
Chr02	29500000	15	0.15
Chr02	29600000	21	0.21
Chr02	29700000	15	0.15
Chr02	29800000	4	0.04
Chr02	29900000	6	0.06
Chr02	30000000	11	0.11
Chr02	30100000	6	0.06
Chr02	30200000	16	0.16
Chr02	30300000	14	0.14
Chr02	30400000	11	0.11
Chr02	30500000	8	0.08
Chr02	30600000	3	0.03
Chr02	30700000	2	0.02
Chr02	30800000	7	0.07
Chr02	30900000	5	0.05
Chr02	31000000	0	0
Chr02	31100000	3	0.03
Chr02	31200000	9	0.09
Chr02	31300000	5	0.05
Chr02	31400000	11	0.11
Chr02	31500000	3	0.03
Chr02	31600000	5	0.05
Chr02	31700000	4	0.04
Chr02	31800000	4	0.04
Chr02	31900000	4	0.04
Chr02	32000000	5	0.05
Chr02	32100000	8	0.08
Chr02	32200000	20	0.2
Chr02	32300000	17	0.17
Chr02	32400000	3	0.03
Chr02	32500000	3	0.03
Chr02	32600000	7	0.07
Chr02	32700000	3	0.03
Chr02	32800000	3	0.03
Chr02	32900000	4	0.04
Chr02	33000000	5	0.05
Chr02	33100000	1	0.01
Chr02	33200000	11	0.11
Chr02	33300000	17	0.17
Chr02	33400000	8	0.08
Chr02	33500000	6	0.06
Chr02	33600000	11	0.11
Chr02	33700000	21	0.21
Chr02	33800000	4	0.04
Chr02	33900000	4	0.04
Chr02	34000000	6	0.06
Chr02	34100000	14	0.14
Chr02	34200000	6	0.06
Chr02	34300000	7	0.07
Chr02	34400000	14	0.14
Chr02	34500000	8	0.08
Chr02	34600000	8	0.08
Chr02	34700000	2	0.02
Chr02	34800000	12	0.12
Chr02	34900000	15	0.15
Chr02	35000000	13	0.13
Chr02	35100000	4	0.04
Chr02	35200000	9	0.09
Chr02	35300000	9	0.09
Chr02	35400000	5	0.05
Chr02	35500000	7	0.07
Chr02	35600000	2	0.02
Chr02	35700000	3	0.03
Chr02	35800000	25	0.25
Chr02	35900000	12	0.12
Chr02	36000000	8	0.08
Chr02	36100000	10	0.1
Chr02	36200000	2	0.02
Chr02	36300000	11	0.11
Chr02	36400000	3	0.03
Chr02	36500000	0	0
Chr02	36600000	1	0.01
Chr02	36700000	1	0.01
Chr02	36800000	21	0.21
Chr02	36900000	24	0.24
Chr02	37000000	10	0.1
Chr02	37100000	31	0.31
Chr02	37200000	15	0.15
Chr02	37300000	5	0.05
Chr02	37400000	5	0.05
Chr02	37500000	4	0.04
Chr02	37600000	8	0.08
Chr02	37700000	7	0.07
Chr02	37800000	8	0.08
Chr02	37900000	5	0.05
Chr02	38000000	3	0.03
Chr02	38100000	6	0.06
Chr02	38200000	21	0.21
Chr02	38300000	6	0.06
Chr02	38400000	17	0.17
Chr02	38500000	18	0.18
Chr02	38600000	9	0.09
Chr02	38700000	10	0.1
Chr02	38800000	4	0.04
Chr02	38900000	12	0.12
Chr02	39000000	9	0.09
Chr02	39100000	12	0.12
Chr02	39200000	7	0.07
Chr02	39300000	3	0.03
Chr02	39400000	5	0.05
Chr02	39500000	5	0.05
Chr02	39600000	4	0.04
Chr02	39700000	12	0.12
Chr02	39800000	9	0.09
Chr02	39900000	18	0.18
Chr02	40000000	20	0.2
Chr02	40100000	8	0.08
Chr02	40200000	4	0.04
Chr02	40300000	9	0.09
Chr02	40400000	6	0.06
Chr02	40500000	4	0.04
Chr02	40600000	8	0.08
Chr02	40700000	16	0.16
Chr02	40800000	6	0.06
Chr02	40900000	4	0.04
Chr02	41000000	15	0.15
Chr02	41100000	6	0.06
Chr02	41200000	12	0.12
Chr02	41300000	25	0.25
Chr02	41400000	11	0.11
Chr02	41500000	5	0.05
Chr02	41600000	12	0.12
Chr02	41700000	20	0.2
Chr02	41800000	9	0.09
Chr02	41900000	4	0.04
Chr02	42000000	14	0.14
Chr02	42100000	18	0.18
Chr02	42200000	7	0.07
Chr02	42300000	10	0.1
Chr02	42400000	13	0.13
Chr02	42500000	20	0.2
Chr02	42600000	6	0.06
Chr02	42700000	2	0.02
Chr02	42800000	23	0.23
Chr02	42900000	16	0.16
Chr02	43000000	7	0.07
Chr02	43100000	6	0.06
Chr02	43200000	3	0.03
Chr02	43300000	4	0.04
Chr02	43400000	12	0.12
Chr02	43500000	16	0.16
Chr02	43600000	11	0.11
Chr02	43700000	3	0.03
Chr02	43800000	14	0.14
Chr02	43900000	4	0.04
Chr02	44000000	23	0.23
Chr02	44100000	17	0.17
Chr02	44200000	16	0.16
Chr02	44300000	15	0.15
Chr02	44400000	11	0.11
Chr02	44500000	9	0.09
Chr02	44600000	26	0.26
Chr02	44700000	13	0.13
Chr02	44800000	18	0.18
Chr02	44900000	26	0.26
Chr02	45000000	16	0.16
Chr02	45100000	5	0.05
Chr02	45200000	16	0.16
Chr02	45300000	17	0.17
Chr02	45400000	9	0.09
Chr02	45500000	8	0.08
Chr02	45600000	18	0.18
Chr02	45700000	16	0.16
Chr02	45800000	25	0.25
Chr02	45900000	9	0.09
Chr02	46000000	13	0.13
Chr02	46100000	14	0.14
Chr02	46200000	13	0.13
Chr02	46300000	15	0.15
Chr02	46400000	26	0.26
Chr02	46500000	10	0.1
Chr02	46600000	34	0.34
Chr02	46700000	9	0.09
Chr02	46800000	21	0.21
Chr02	46900000	14	0.14
Chr02	47000000	3	0.03
Chr02	47100000	20	0.2
Chr02	47200000	14	0.14
Chr02	47300000	23	0.23
Chr02	47400000	11	0.11
Chr02	47500000	14	0.14
Chr02	47600000	26	0.26
Chr02	47700000	15	0.15
Chr02	47800000	8	0.08
Chr02	47900000	6	0.06
Chr02	48000000	14	0.14
Chr02	48100000	6	0.06
Chr02	48200000	12	0.12
Chr02	48300000	14	0.14
Chr02	48400000	4	0.04
Chr02	48500000	17	0.17
Chr02	48600000	23	0.23
Chr02	48700000	8	0.08
Chr02	48800000	1	0.01
Chr02	48900000	6	0.06
Chr02	49000000	14	0.14
Chr02	49100000	12	0.12
Chr02	49200000	11	0.11
Chr02	49300000	4	0.04
Chr02	49400000	29	0.29
Chr02	49500000	41	0.41
Chr02	49600000	12	0.12
Chr03	0	4	0.04
Chr03	100000	17	0.17
Chr03	200000	19	0.19
Chr03	300000	1	0.01
Chr03	400000	7	0.07
Chr03	500000	33	0.33
Chr03	600000	0	0
Chr03	700000	9	0.09
Chr03	800000	17	0.17
Chr03	900000	7	0.07
Chr03	1000000	16	0.16
Chr03	1100000	13	0.13
Chr03	1200000	18	0.18
Chr03	1300000	8	0.08
Chr03	1400000	15	0.15
Chr03	1500000	16	0.16
Chr03	1600000	8	0.08
Chr03	1700000	20	0.2
Chr03	1800000	21	0.21
Chr03	1900000	8	0.08
Chr03	2000000	15	0.15
Chr03	2100000	11	0.11
Chr03	2200000	15	0.15
Chr03	2300000	13	0.13
Chr03	2400000	14	0.14
Chr03	2500000	32	0.32
Chr03	2600000	15	0.15
Chr03	2700000	12	0.12
Chr03	2800000	15	0.15
Chr03	2900000	13	0.13
Chr03	3000000	21	0.21
Chr03	3100000	13	0.13
Chr03	3200000	15	0.15
Chr03	3300000	1	0.01
Chr03	3400000	7	0.07
Chr03	3500000	11	0.11
Chr03	3600000	5	0.05
Chr03	3700000	12	0.12
Chr03	3800000	8	0.08
Chr03	3900000	23	0.23
Chr03	4000000	16	0.16
Chr03	4100000	10	0.1
Chr03	4200000	7	0.07
Chr03	4300000	3	0.03
Chr03	4400000	8	0.08
Chr03	4500000	9	0.09
Chr03	4600000	10	0.1
Chr03	4700000	11	0.11
Chr03	4800000	19	0.19
Chr03	4900000	15	0.15
Chr03	5000000	7	0.07
Chr03	5100000	12	0.12
Chr03	5200000	10	0.1
Chr03	5300000	17	0.17
Chr03	5400000	1	0.01
Chr03	5500000	2	0.02
Chr03	5600000	4	0.04
Chr03	5700000	10	0.1
Chr03	5800000	6	0.06
Chr03	5900000	13	0.13
Chr03	6000000	13	0.13
Chr03	6100000	23	0.23
Chr03	6200000	13	0.13
Chr03	6300000	14	0.14
Chr03	6400000	13	0.13
Chr03	6500000	5	0.05
Chr03	6600000	7	0.07
Chr03	6700000	8	0.08
Chr03	6800000	23	0.23
Chr03	6900000	14	0.14
Chr03	7000000	9	0.09
Chr03	7100000	10	0.1
Chr03	7200000	15	0.15
Chr03	7300000	12	0.12
Chr03	7400000	5	0.05
Chr03	7500000	2	0.02
Chr03	7600000	5	0.05
Chr03	7700000	16	0.16
Chr03	7800000	8	0.08
Chr03	7900000	7	0.07
Chr03	8000000	18	0.18
Chr03	8100000	9	0.09
Chr03	8200000	13	0.13
Chr03	8300000	13	0.13
Chr03	8400000	8	0.08
Chr03	8500000	7	0.07
Chr03	8600000	9	0.09
Chr03	8700000	17	0.17
Chr03	8800000	13	0.13
Chr03	8900000	4	0.04
Chr03	9000000	12	0.12
Chr03	9100000	9	0.09
Chr03	9200000	7	0.07
Chr03	9300000	8	0.08
Chr03	9400000	13	0.13
Chr03	9500000	12	0.12
Chr03	9600000	2	0.02
Chr03	9700000	18	0.18
Chr03	9800000	11	0.11
Chr03	9900000	5	0.05
Chr03	10000000	13	0.13
Chr03	10100000	13	0.13
Chr03	10200000	5	0.05
Chr03	10300000	1	0.01
Chr03	10400000	3	0.03
Chr03	10500000	14	0.14
Chr03	10600000	5	0.05
Chr03	10700000	1	0.01
Chr03	10800000	7	0.07
Chr03	10900000	24	0.24
Chr03	11000000	9	0.09
Chr03	11100000	7	0.07
Chr03	11200000	15	0.15
Chr03	11300000	4	0.04
Chr03	11400000	4	0.04
Chr03	11500000	4	0.04
Chr03	11600000	15	0.15
Chr03	11700000	15	0.15
Chr03	11800000	13	0.13
Chr03	11900000	13	0.13
Chr03	12000000	8	0.08
Chr03	12100000	0	0
Chr03	12200000	3	0.03
Chr03	12300000	1	0.01
Chr03	12400000	2	0.02
Chr03	12500000	1	0.01
Chr03	12600000	7	0.07
Chr03	12700000	1	0.01
Chr03	12800000	9	0.09
Chr03	12900000	4	0.04
Chr03	13000000	2	0.02
Chr03	13100000	7	0.07
Chr03	13200000	7	0.07
Chr03	13300000	4	0.04
Chr03	13400000	7	0.07
Chr03	13500000	0	0
Chr03	13600000	1	0.01
Chr03	13700000	6	0.06
Chr03	13800000	3	0.03
Chr03	13900000	1	0.01
Chr03	14000000	2	0.02
Chr03	14100000	6	0.06
Chr03	14200000	8	0.08
Chr03	14300000	3	0.03
Chr03	14400000	5	0.05
Chr03	14500000	6	0.06
Chr03	14600000	4	0.04
Chr03	14700000	11	0.11
Chr03	14800000	5	0.05
Chr03	14900000	5	0.05
Chr03	15000000	4	0.04
Chr03	15100000	12	0.12
Chr03	15200000	6	0.06
Chr03	15300000	10	0.1
Chr03	15400000	6	0.06
Chr03	15500000	5	0.05
Chr03	15600000	1	0.01
Chr03	15700000	4	0.04
Chr03	15800000	2	0.02
Chr03	15900000	4	0.04
Chr03	16000000	6	0.06
Chr03	16100000	0	0
Chr03	16200000	3	0.03
Chr03	16300000	3	0.03
Chr03	16400000	0	0
Chr03	16500000	1	0.01
Chr03	16600000	0	0
Chr03	16700000	7	0.07
Chr03	16800000	3	0.03
Chr03	16900000	0	0
Chr03	17000000	1	0.01
Chr03	17100000	3	0.03
Chr03	17200000	5	0.05
Chr03	17300000	4	0.04
Chr03	17400000	0	0
Chr03	17500000	4	0.04
Chr03	17600000	1	0.01
Chr03	17700000	1	0.01
Chr03	17800000	2	0.02
Chr03	17900000	0	0
Chr03	18000000	0	0
Chr03	18100000	1	0.01
Chr03	18200000	3	0.03
Chr03	18300000	3	0.03
Chr03	18400000	5	0.05
Chr03	18500000	3	0.03
Chr03	18600000	4	0.04
Chr03	18700000	1	0.01
Chr03	18800000	2	0.02
Chr03	18900000	1	0.01
Chr03	19000000	1	0.01
Chr03	19100000	0	0
Chr03	19200000	0	0
Chr03	19300000	0	0
Chr03	19400000	0	0
Chr03	19500000	0	0
Chr03	19600000	2	0.02
Chr03	19700000	1	0.01
Chr03	19800000	0	0
Chr03	19900000	1	0.01
Chr03	20000000	3	0.03
Chr03	20100000	2	0.02
Chr03	20200000	0	0
Chr03	20300000	0	0
Chr03	20400000	0	0
Chr03	20500000	13	0.13
Chr03	20600000	1	0.01
Chr03	20700000	1	0.01
Chr03	20800000	4	0.04
Chr03	20900000	1	0.01
Chr03	21000000	1	0.01
Chr03	21100000	2	0.02
Chr03	21200000	2	0.02
Chr03	21300000	4	0.04
Chr03	21400000	3	0.03
Chr03	21500000	8	0.08
Chr03	21600000	12	0.12
Chr03	21700000	14	0.14
Chr03	21800000	4	0.04
Chr03	21900000	3	0.03
Chr03	22000000	4	0.04
Chr03	22100000	1	0.01
Chr03	22200000	2	0.02
Chr03	22300000	5	0.05
Chr03	22400000	3	0.03
Chr03	22500000	4	0.04
Chr03	22600000	3	0.03
Chr03	22700000	2	0.02
Chr03	22800000	0	0
Chr03	22900000	0	0
Chr03	23000000	2	0.02
Chr03	23100000	3	0.03
Chr03	23200000	0	0
Chr03	23300000	6	0.06
Chr03	23400000	0	0
Chr03	23500000	1	0.01
Chr03	23600000	1	0.01
Chr03	23700000	2	0.02
Chr03	23800000	2	0.02
Chr03	23900000	2	0.02
Chr03	24000000	6	0.06
Chr03	24100000	17	0.17
Chr03	24200000	8	0.08
Chr03	24300000	12	0.12
Chr03	24400000	0	0
Chr03	24500000	3	0.03
Chr03	24600000	1	0.01
Chr03	24700000	1	0.01
Chr03	24800000	1	0.01
Chr03	24900000	1	0.01
Chr03	25000000	0	0
Chr03	25100000	5	0.05
Chr03	25200000	2	0.02
Chr03	25300000	5	0.05
Chr03	25400000	2	0.02
Chr03	25500000	2	0.02
Chr03	25600000	7	0.07
Chr03	25700000	3	0.03
Chr03	25800000	1	0.01
Chr03	25900000	2	0.02
Chr03	26000000	3	0.03
Chr03	26100000	2	0.02
Chr03	26200000	3	0.03
Chr03	26300000	2	0.02
Chr03	26400000	4	0.04
Chr03	26500000	4	0.04
Chr03	26600000	5	0.05
Chr03	26700000	2	0.02
Chr03	26800000	7	0.07
Chr03	26900000	2	0.02
Chr03	27000000	1	0.01
Chr03	27100000	7	0.07
Chr03	27200000	5	0.05
Chr03	27300000	0	0
Chr03	27400000	12	0.12
Chr03	27500000	12	0.12
Chr03	27600000	3	0.03
Chr03	27700000	1	0.01
Chr03	27800000	1	0.01
Chr03	27900000	0	0
Chr03	28000000	0	0
Chr03	28100000	0	0
Chr03	28200000	4	0.04
Chr03	28300000	3	0.03
Chr03	28400000	4	0.04
Chr03	28500000	2	0.02
Chr03	28600000	2	0.02
Chr03	28700000	5	0.05
Chr03	28800000	6	0.06
Chr03	28900000	4	0.04
Chr03	29000000	5	0.05
Chr03	29100000	11	0.11
Chr03	29200000	5	0.05
Chr03	29300000	3	0.03
Chr03	29400000	4	0.04
Chr03	29500000	8	0.08
Chr03	29600000	2	0.02
Chr03	29700000	5	0.05
Chr03	29800000	6	0.06
Chr03	29900000	15	0.15
Chr03	30000000	12	0.12
Chr03	30100000	14	0.14
Chr03	30200000	11	0.11
Chr03	30300000	10	0.1
Chr03	30400000	15	0.15
Chr03	30500000	14	0.14
Chr03	30600000	9	0.09
Chr03	30700000	19	0.19
Chr03	30800000	8	0.08
Chr03	30900000	0	0
Chr03	31000000	4	0.04
Chr03	31100000	7	0.07
Chr03	31200000	9	0.09
Chr03	31300000	22	0.22
Chr03	31400000	16	0.16
Chr03	31500000	7	0.07
Chr03	31600000	4	0.04
Chr03	31700000	2	0.02
Chr03	31800000	4	0.04
Chr03	31900000	1	0.01
Chr03	32000000	4	0.04
Chr03	32100000	2	0.02
Chr03	32200000	15	0.15
Chr03	32300000	7	0.07
Chr03	32400000	24	0.24
Chr03	32500000	12	0.12
Chr03	32600000	12	0.12
Chr03	32700000	7	0.07
Chr03	32800000	8	0.08
Chr03	32900000	9	0.09
Chr03	33000000	11	0.11
Chr03	33100000	10	0.1
Chr03	33200000	9	0.09
Chr03	33300000	26	0.26
Chr03	33400000	4	0.04
Chr03	33500000	15	0.15
Chr03	33600000	2	0.02
Chr03	33700000	5	0.05
Chr03	33800000	6	0.06
Chr03	33900000	12	0.12
Chr03	34000000	12	0.12
Chr03	34100000	5	0.05
Chr03	34200000	8	0.08
Chr03	34300000	5	0.05
Chr03	34400000	1	0.01
Chr03	34500000	4	0.04
Chr03	34600000	2	0.02
Chr03	34700000	2	0.02
Chr03	34800000	8	0.08
Chr03	34900000	12	0.12
Chr03	35000000	6	0.06
Chr03	35100000	7	0.07
Chr03	35200000	5	0.05
Chr03	35300000	22	0.22
Chr03	35400000	9	0.09
Chr03	35500000	20	0.2
Chr03	35600000	1	0.01
Chr03	35700000	3	0.03
Chr03	35800000	9	0.09
Chr03	35900000	5	0.05
Chr03	36000000	4	0.04
Chr03	36100000	2	0.02
Chr03	36200000	5	0.05
Chr03	36300000	2	0.02
Chr03	36400000	5	0.05
Chr03	36500000	11	0.11
Chr03	36600000	2	0.02
Chr03	36700000	13	0.13
Chr03	36800000	16	0.16
Chr03	36900000	10	0.1
Chr03	37000000	24	0.24
Chr03	37100000	7	0.07
Chr03	37200000	8	0.08
Chr03	37300000	20	0.2
Chr03	37400000	9	0.09
Chr03	37500000	1	0.01
Chr03	37600000	2	0.02
Chr03	37700000	12	0.12
Chr03	37800000	5	0.05
Chr03	37900000	6	0.06
Chr03	38000000	8	0.08
Chr03	38100000	5	0.05
Chr03	38200000	4	0.04
Chr03	38300000	9	0.09
Chr03	38400000	5	0.05
Chr03	38500000	7	0.07
Chr03	38600000	5	0.05
Chr03	38700000	21	0.21
Chr03	38800000	7	0.07
Chr03	38900000	10	0.1
Chr03	39000000	10	0.1
Chr03	39100000	10	0.1
Chr03	39200000	8	0.08
Chr03	39300000	11	0.11
Chr03	39400000	5	0.05
Chr03	39500000	8	0.08
Chr03	39600000	10	0.1
Chr03	39700000	2	0.02
Chr03	39800000	7	0.07
Chr03	39900000	14	0.14
Chr03	40000000	5	0.05
Chr03	40100000	7	0.07
Chr03	40200000	4	0.04
Chr03	40300000	8	0.08
Chr03	40400000	7	0.07
Chr03	40500000	7	0.07
Chr03	40600000	9	0.09
Chr03	40700000	13	0.13
Chr03	40800000	8	0.08
Chr03	40900000	1	0.01
Chr03	41000000	3	0.03
Chr03	41100000	11	0.11
Chr03	41200000	3	0.03
Chr03	41300000	4	0.04
Chr03	41400000	4	0.04
Chr03	41500000	11	0.11
Chr03	41600000	12	0.12
Chr03	41700000	5	0.05
Chr03	41800000	1	0.01
Chr03	41900000	14	0.14
Chr03	42000000	12	0.12
Chr03	42100000	11	0.11
Chr03	42200000	1	0.01
Chr03	42300000	2	0.02
Chr03	42400000	6	0.06
Chr03	42500000	12	0.12
Chr03	42600000	10	0.1
Chr03	42700000	4	0.04
Chr03	42800000	7	0.07
Chr03	42900000	8	0.08
Chr03	43000000	2	0.02
Chr03	43100000	2	0.02
Chr03	43200000	4	0.04
Chr03	43300000	8	0.08
Chr03	43400000	1	0.01
Chr03	43500000	5	0.05
Chr03	43600000	10	0.1
Chr03	43700000	5	0.05
Chr03	43800000	14	0.14
Chr03	43900000	10	0.1
Chr03	44000000	13	0.13
Chr03	44100000	16	0.16
Chr03	44200000	4	0.04
Chr03	44300000	2	0.02
Chr03	44400000	12	0.12
Chr03	44500000	2	0.02
Chr03	44600000	8	0.08
Chr03	44700000	2	0.02
Chr03	44800000	10	0.1
Chr03	44900000	5	0.05
Chr03	45000000	8	0.08
Chr03	45100000	20	0.2
Chr03	45200000	6	0.06
Chr03	45300000	5	0.05
Chr03	45400000	5	0.05
Chr03	45500000	20	0.2
Chr03	45600000	8	0.08
Chr03	45700000	13	0.13
Chr03	45800000	5	0.05
Chr03	45900000	9	0.09
Chr03	46000000	1	0.01
Chr03	46100000	12	0.12
Chr03	46200000	9	0.09
Chr03	46300000	3	0.03
Chr03	46400000	7	0.07
Chr03	46500000	5	0.05
Chr03	46600000	7	0.07
Chr03	46700000	4	0.04
Chr03	46800000	16	0.16
Chr03	46900000	11	0.11
Chr03	47000000	14	0.14
Chr03	47100000	9	0.09
Chr03	47200000	8	0.08
Chr03	47300000	5	0.05
Chr03	47400000	8	0.08
Chr03	47500000	13	0.13
Chr03	47600000	3	0.03
Chr03	47700000	12	0.12
Chr03	47800000	14	0.14
Chr03	47900000	9	0.09
Chr03	48000000	2	0.02
Chr03	48100000	5	0.05
Chr03	48200000	8	0.08
Chr03	48300000	11	0.11
Chr03	48400000	6	0.06
Chr03	48500000	19	0.19
Chr03	48600000	5	0.05
Chr03	48700000	11	0.11
Chr03	48800000	4	0.04
Chr03	48900000	10	0.1
Chr03	49000000	7	0.07
Chr03	49100000	19	0.19
Chr03	49200000	21	0.21
Chr03	49300000	2	0.02
Chr03	49400000	14	0.14
Chr03	49500000	1	0.01
Chr03	49600000	21	0.21
Chr03	49700000	11	0.11
Chr03	49800000	9	0.09
Chr03	49900000	13	0.13
Chr03	50000000	29	0.29
Chr03	50100000	16	0.16
Chr03	50200000	10	0.1
Chr03	50300000	21	0.21
Chr03	50400000	12	0.12
Chr03	50500000	12	0.12
Chr03	50600000	18	0.18
Chr03	50700000	10	0.1
Chr03	50800000	11	0.11
Chr03	50900000	11	0.11
Chr03	51000000	24	0.24
Chr03	51100000	21	0.21
Chr03	51200000	4	0.04
Chr03	51300000	12	0.12
Chr03	51400000	16	0.16
Chr03	51500000	7	0.07
Chr03	51600000	17	0.17
Chr03	51700000	22	0.22
Chr03	51800000	5	0.05
Chr03	51900000	19	0.19
Chr03	52000000	7	0.07
Chr03	52100000	15	0.15
Chr03	52200000	8	0.08
Chr03	52300000	14	0.14
Chr03	52400000	10	0.1
Chr03	52500000	6	0.06
Chr03	52600000	10	0.1
Chr03	52700000	14	0.14
Chr03	52800000	21	0.21
Chr03	52900000	16	0.16
Chr03	53000000	10	0.1
Chr03	53100000	13	0.13
Chr03	53200000	10	0.1
Chr03	53300000	7	0.07
Chr03	53400000	1	0.01
Chr04	0	22	0.22
Chr04	100000	13	0.13
Chr04	200000	18	0.18
Chr04	300000	1	0.01
Chr04	400000	25	0.25
Chr04	500000	27	0.27
Chr04	600000	0	0
Chr04	700000	0	0
Chr04	800000	0	0
Chr04	900000	0	0
Chr04	1000000	0	0
Chr04	1100000	0	0
Chr04	1200000	0	0
Chr04	1300000	3	0.03
Chr04	1400000	1	0.01
Chr04	1500000	19	0.19
Chr04	1600000	11	0.11
Chr04	1700000	0	0
Chr04	1800000	5	0.05
Chr04	1900000	15	0.15
Chr04	2000000	2	0.02
Chr04	2100000	12	0.12
Chr04	2200000	8	0.08
Chr04	2300000	18	0.18
Chr04	2400000	8	0.08
Chr04	2500000	15	0.15
Chr04	2600000	9	0.09
Chr04	2700000	23	0.23
Chr04	2800000	10	0.1
Chr04	2900000	18	0.18
Chr04	3000000	18	0.18
Chr04	3100000	14	0.14
Chr04	3200000	12	0.12
Chr04	3300000	6	0.06
Chr04	3400000	17	0.17
Chr04	3500000	4	0.04
Chr04	3600000	1	0.01
Chr04	3700000	2	0.02
Chr04	3800000	18	0.18
Chr04	3900000	44	0.44
Chr04	4000000	18	0.18
Chr04	4100000	12	0.12
Chr04	4200000	1	0.01
Chr04	4300000	4	0.04
Chr04	4400000	16	0.16
Chr04	4500000	20	0.2
Chr04	4600000	7	0.07
Chr04	4700000	5	0.05
Chr04	4800000	5	0.05
Chr04	4900000	15	0.15
Chr04	5000000	13	0.13
Chr04	5100000	1	0.01
Chr04	5200000	23	0.23
Chr04	5300000	10	0.1
Chr04	5400000	4	0.04
Chr04	5500000	0	0
Chr04	5600000	12	0.12
Chr04	5700000	27	0.27
Chr04	5800000	11	0.11
Chr04	5900000	14	0.14
Chr04	6000000	4	0.04
Chr04	6100000	0	0
Chr04	6200000	0	0
Chr04	6300000	0	0
Chr04	6400000	1	0.01
Chr04	6500000	5	0.05
Chr04	6600000	0	0
Chr04	6700000	0	0
Chr04	6800000	1	0.01
Chr04	6900000	4	0.04
Chr04	7000000	13	0.13
Chr04	7100000	16	0.16
Chr04	7200000	10	0.1
Chr04	7300000	9	0.09
Chr04	7400000	23	0.23
Chr04	7500000	8	0.08
Chr04	7600000	10	0.1
Chr04	7700000	8	0.08
Chr04	7800000	2	0.02
Chr04	7900000	3	0.03
Chr04	8000000	1	0.01
Chr04	8100000	5	0.05
Chr04	8200000	16	0.16
Chr04	8300000	15	0.15
Chr04	8400000	11	0.11
Chr04	8500000	7	0.07
Chr04	8600000	7	0.07
Chr04	8700000	5	0.05
Chr04	8800000	8	0.08
Chr04	8900000	4	0.04
Chr04	9000000	3	0.03
Chr04	9100000	7	0.07
Chr04	9200000	7	0.07
Chr04	9300000	9	0.09
Chr04	9400000	2	0.02
Chr04	9500000	11	0.11
Chr04	9600000	6	0.06
Chr04	9700000	7	0.07
Chr04	9800000	12	0.12
Chr04	9900000	11	0.11
Chr04	10000000	12	0.12
Chr04	10100000	2	0.02
Chr04	10200000	2	0.02
Chr04	10300000	2	0.02
Chr04	10400000	2	0.02
Chr04	10500000	7	0.07
Chr04	10600000	6	0.06
Chr04	10700000	5	0.05
Chr04	10800000	6	0.06
Chr04	10900000	7	0.07
Chr04	11000000	10	0.1
Chr04	11100000	8	0.08
Chr04	11200000	8	0.08
Chr04	11300000	10	0.1
Chr04	11400000	6	0.06
Chr04	11500000	8	0.08
Chr04	11600000	7	0.07
Chr04	11700000	17	0.17
Chr04	11800000	7	0.07
Chr04	11900000	13	0.13
Chr04	12000000	6	0.06
Chr04	12100000	21	0.21
Chr04	12200000	6	0.06
Chr04	12300000	4	0.04
Chr04	12400000	5	0.05
Chr04	12500000	5	0.05
Chr04	12600000	1	0.01
Chr04	12700000	2	0.02
Chr04	12800000	7	0.07
Chr04	12900000	7	0.07
Chr04	13000000	2	0.02
Chr04	13100000	6	0.06
Chr04	13200000	1	0.01
Chr04	13300000	2	0.02
Chr04	13400000	1	0.01
Chr04	13500000	0	0
Chr04	13600000	2	0.02
Chr04	13700000	22	0.22
Chr04	13800000	10	0.1
Chr04	13900000	1	0.01
Chr04	14000000	1	0.01
Chr04	14100000	2	0.02
Chr04	14200000	6	0.06
Chr04	14300000	6	0.06
Chr04	14400000	2	0.02
Chr04	14500000	3	0.03
Chr04	14600000	4	0.04
Chr04	14700000	1	0.01
Chr04	14800000	3	0.03
Chr04	14900000	1	0.01
Chr04	15000000	4	0.04
Chr04	15100000	0	0
Chr04	15200000	3	0.03
Chr04	15300000	3	0.03
Chr04	15400000	0	0
Chr04	15500000	1	0.01
Chr04	15600000	4	0.04
Chr04	15700000	2	0.02
Chr04	15800000	8	0.08
Chr04	15900000	2	0.02
Chr04	16000000	9	0.09
Chr04	16100000	2	0.02
Chr04	16200000	2	0.02
Chr04	16300000	2	0.02
Chr04	16400000	2	0.02
Chr04	16500000	3	0.03
Chr04	16600000	1	0.01
Chr04	16700000	4	0.04
Chr04	16800000	4	0.04
Chr04	16900000	10	0.1
Chr04	17000000	7	0.07
Chr04	17100000	3	0.03
Chr04	17200000	3	0.03
Chr04	17300000	1	0.01
Chr04	17400000	2	0.02
Chr04	17500000	1	0.01
Chr04	17600000	1	0.01
Chr04	17700000	0	0
Chr04	17800000	1	0.01
Chr04	17900000	0	0
Chr04	18000000	1	0.01
Chr04	18100000	1	0.01
Chr04	18200000	4	0.04
Chr04	18300000	11	0.11
Chr04	18400000	8	0.08
Chr04	18500000	15	0.15
Chr04	18600000	2	0.02
Chr04	18700000	0	0
Chr04	18800000	0	0
Chr04	18900000	1	0.01
Chr04	19000000	1	0.01
Chr04	19100000	4	0.04
Chr04	19200000	3	0.03
Chr04	19300000	9	0.09
Chr04	19400000	0	0
Chr04	19500000	0	0
Chr04	19600000	4	0.04
Chr04	19700000	4	0.04
Chr04	19800000	3	0.03
Chr04	19900000	6	0.06
Chr04	20000000	0	0
Chr04	20100000	1	0.01
Chr04	20200000	3	0.03
Chr04	20300000	26	0.26
Chr04	20400000	6	0.06
Chr04	20500000	8	0.08
Chr04	20600000	1	0.01
Chr04	20700000	1	0.01
Chr04	20800000	3	0.03
Chr04	20900000	10	0.1
Chr04	21000000	4	0.04
Chr04	21100000	4	0.04
Chr04	21200000	6	0.06
Chr04	21300000	7	0.07
Chr04	21400000	9	0.09
Chr04	21500000	5	0.05
Chr04	21600000	2	0.02
Chr04	21700000	14	0.14
Chr04	21800000	5	0.05
Chr04	21900000	1	0.01
Chr04	22000000	4	0.04
Chr04	22100000	2	0.02
Chr04	22200000	5	0.05
Chr04	22300000	1	0.01
Chr04	22400000	3	0.03
Chr04	22500000	1	0.01
Chr04	22600000	6	0.06
Chr04	22700000	4	0.04
Chr04	22800000	4	0.04
Chr04	22900000	0	0
Chr04	23000000	2	0.02
Chr04	23100000	0	0
Chr04	23200000	0	0
Chr04	23300000	2	0.02
Chr04	23400000	7	0.07
Chr04	23500000	3	0.03
Chr04	23600000	0	0
Chr04	23700000	0	0
Chr04	23800000	0	0
Chr04	23900000	0	0
Chr04	24000000	4	0.04
Chr04	24100000	0	0
Chr04	24200000	4	0.04
Chr04	24300000	2	0.02
Chr04	24400000	0	0
Chr04	24500000	0	0
Chr04	24600000	0	0
Chr04	24700000	2	0.02
Chr04	24800000	1	0.01
Chr04	24900000	5	0.05
Chr04	25000000	6	0.06
Chr04	25100000	0	0
Chr04	25200000	4	0.04
Chr04	25300000	2	0.02
Chr04	25400000	1	0.01
Chr04	25500000	2	0.02
Chr04	25600000	0	0
Chr04	25700000	0	0
Chr04	25800000	2	0.02
Chr04	25900000	1	0.01
Chr04	26000000	2	0.02
Chr04	26100000	7	0.07
Chr04	26200000	1	0.01
Chr04	26300000	4	0.04
Chr04	26400000	4	0.04
Chr04	26500000	3	0.03
Chr04	26600000	4	0.04
Chr04	26700000	3	0.03
Chr04	26800000	2	0.02
Chr04	26900000	2	0.02
Chr04	27000000	0	0
Chr04	27100000	2	0.02
Chr04	27200000	8	0.08
Chr04	27300000	2	0.02
Chr04	27400000	0	0
Chr04	27500000	0	0
Chr04	27600000	6	0.06
Chr04	27700000	15	0.15
Chr04	27800000	10	0.1
Chr04	27900000	2	0.02
Chr04	28000000	3	0.03
Chr04	28100000	1	0.01
Chr04	28200000	4	0.04
Chr04	28300000	1	0.01
Chr04	28400000	2	0.02
Chr04	28500000	12	0.12
Chr04	28600000	7	0.07
Chr04	28700000	7	0.07
Chr04	28800000	4	0.04
Chr04	28900000	6	0.06
Chr04	29000000	0	0
Chr04	29100000	6	0.06
Chr04	29200000	3	0.03
Chr04	29300000	1	0.01
Chr04	29400000	5	0.05
Chr04	29500000	2	0.02
Chr04	29600000	0	0
Chr04	29700000	2	0.02
Chr04	29800000	2	0.02
Chr04	29900000	0	0
Chr04	30000000	1	0.01
Chr04	30100000	2	0.02
Chr04	30200000	8	0.08
Chr04	30300000	2	0.02
Chr04	30400000	3	0.03
Chr04	30500000	2	0.02
Chr04	30600000	1	0.01
Chr04	30700000	2	0.02
Chr04	30800000	0	0
Chr04	30900000	4	0.04
Chr04	31000000	5	0.05
Chr04	31100000	4	0.04
Chr04	31200000	0	0
Chr04	31300000	0	0
Chr04	31400000	0	0
Chr04	31500000	10	0.1
Chr04	31600000	2	0.02
Chr04	31700000	0	0
Chr04	31800000	3	0.03
Chr04	31900000	2	0.02
Chr04	32000000	1	0.01
Chr04	32100000	0	0
Chr04	32200000	1	0.01
Chr04	32300000	5	0.05
Chr04	32400000	2	0.02
Chr04	32500000	7	0.07
Chr04	32600000	4	0.04
Chr04	32700000	1	0.01
Chr04	32800000	0	0
Chr04	32900000	0	0
Chr04	33000000	0	0
Chr04	33100000	0	0
Chr04	33200000	0	0
Chr04	33300000	0	0
Chr04	33400000	8	0.08
Chr04	33500000	7	0.07
Chr04	33600000	4	0.04
Chr04	33700000	9	0.09
Chr04	33800000	8	0.08
Chr04	33900000	6	0.06
Chr04	34000000	6	0.06
Chr04	34100000	4	0.04
Chr04	34200000	3	0.03
Chr04	34300000	9	0.09
Chr04	34400000	3	0.03
Chr04	34500000	5	0.05
Chr04	34600000	1	0.01
Chr04	34700000	7	0.07
Chr04	34800000	2	0.02
Chr04	34900000	6	0.06
Chr04	35000000	3	0.03
Chr04	35100000	6	0.06
Chr04	35200000	11	0.11
Chr04	35300000	5	0.05
Chr04	35400000	1	0.01
Chr04	35500000	0	0
Chr04	35600000	0	0
Chr04	35700000	6	0.06
Chr04	35800000	5	0.05
Chr04	35900000	0	0
Chr04	36000000	1	0.01
Chr04	36100000	3	0.03
Chr04	36200000	8	0.08
Chr04	36300000	0	0
Chr04	36400000	1	0.01
Chr04	36500000	0	0
Chr04	36600000	2	0.02
Chr04	36700000	1	0.01
Chr04	36800000	4	0.04
Chr04	36900000	1	0.01
Chr04	37000000	0	0
Chr04	37100000	0	0
Chr04	37200000	0	0
Chr04	37300000	1	0.01
Chr04	37400000	2	0.02
Chr04	37500000	5	0.05
Chr04	37600000	1	0.01
Chr04	37700000	17	0.17
Chr04	37800000	4	0.04
Chr04	37900000	6	0.06
Chr04	38000000	6	0.06
Chr04	38100000	5	0.05
Chr04	38200000	1	0.01
Chr04	38300000	13	0.13
Chr04	38400000	7	0.07
Chr04	38500000	9	0.09
Chr04	38600000	3	0.03
Chr04	38700000	8	0.08
Chr04	38800000	17	0.17
Chr04	38900000	3	0.03
Chr04	39000000	2	0.02
Chr04	39100000	0	0
Chr04	39200000	5	0.05
Chr04	39300000	11	0.11
Chr04	39400000	14	0.14
Chr04	39500000	8	0.08
Chr04	39600000	0	0
Chr04	39700000	0	0
Chr04	39800000	2	0.02
Chr04	39900000	10	0.1
Chr04	40000000	9	0.09
Chr04	40100000	3	0.03
Chr04	40200000	0	0
Chr04	40300000	2	0.02
Chr04	40400000	10	0.1
Chr04	40500000	7	0.07
Chr04	40600000	0	0
Chr04	40700000	1	0.01
Chr04	40800000	13	0.13
Chr04	40900000	12	0.12
Chr04	41000000	5	0.05
Chr04	41100000	5	0.05
Chr04	41200000	8	0.08
Chr04	41300000	8	0.08
Chr04	41400000	23	0.23
Chr04	41500000	30	0.3
Chr04	41600000	3	0.03
Chr04	41700000	3	0.03
Chr04	41800000	13	0.13
Chr04	41900000	3	0.03
Chr04	42000000	1	0.01
Chr04	42100000	4	0.04
Chr04	42200000	14	0.14
Chr04	42300000	10	0.1
Chr04	42400000	24	0.24
Chr04	42500000	6	0.06
Chr04	42600000	13	0.13
Chr04	42700000	1	0.01
Chr04	42800000	1	0.01
Chr04	42900000	6	0.06
Chr04	43000000	17	0.17
Chr04	43100000	9	0.09
Chr04	43200000	11	0.11
Chr04	43300000	9	0.09
Chr04	43400000	2	0.02
Chr04	43500000	7	0.07
Chr04	43600000	11	0.11
Chr04	43700000	5	0.05
Chr04	43800000	5	0.05
Chr04	43900000	12	0.12
Chr04	44000000	3	0.03
Chr04	44100000	3	0.03
Chr04	44200000	0	0
Chr04	44300000	12	0.12
Chr04	44400000	14	0.14
Chr04	44500000	16	0.16
Chr04	44600000	11	0.11
Chr04	44700000	5	0.05
Chr04	44800000	23	0.23
Chr04	44900000	10	0.1
Chr04	45000000	17	0.17
[truncated: 3,143 more rows]

## Sheet: Insertion frequency
Supplementary table S6: Frequency of length distribution of insertions among the 11 chromosomes
Chr1		Chr2		Chr3		Chr4		Chr5		Chr6		Chr7		Chr8		Chr9		Chr10		Chr11
LENGTH	COUNT	LENGTH	COUNT	LENGTH	COUNT	LENGTH	COUNT	LENGTH	COUNT	LENGTH	COUNT	LENGTH	COUNT	LENGTH	COUNT	LENGTH	COUNT	LENGTH	COUNT	LENGTH	COUNT
1	1612	1	1818	1	1662	1	1203	1	1226	1	1200	1	1300	1	1653	1	1407	1	1151	1	1374
2	513	2	639	2	540	2	380	2	383	2	365	2	436	2	558	2	497	2	381	2	451
3	284	3	328	3	283	3	183	3	212	3	201	3	232	3	259	3	234	3	198	3	218
4	149	4	167	4	166	4	115	4	127	4	128	4	99	4	169	4	153	4	114	4	115
5	97	5	107	5	104	5	61	5	82	5	80	5	78	5	91	5	94	5	65	5	82
6	96	6	90	6	83	6	54	6	55	6	64	6	70	6	62	6	68	6	59	6	47
7	61	7	58	7	64	7	46	7	48	7	37	7	52	7	50	7	70	7	29	7	46
8	44	8	46	8	52	8	22	8	46	8	34	8	32	8	44	8	45	8	36	8	45
9	44	9	43	9	51	9	37	9	31	9	35	9	32	9	34	9	31	9	24	9	23
10	38	10	35	10	28	10	25	10	29	10	20	10	20	10	37	10	25	10	28	10	23
11	25	11	36	11	28	11	17	11	21	11	24	11	19	11	26	11	27	11	20	11	25
12	25	12	25	12	29	12	17	12	26	12	20	12	19	12	19	12	23	12	21	12	30
13	16	13	19	13	19	13	19	13	10	13	17	13	14	13	16	13	25	13	23	13	6
14	15	14	11	14	17	14	4	14	15	14	11	14	14	14	20	14	12	14	12	14	13
15	24	15	16	15	13	15	9	15	8	15	14	15	9	15	15	15	13	15	12	15	6
16	16	16	16	16	15	16	11	16	7	16	11	16	13	16	12	16	14	16	6	16	14
17	10	17	8	17	6	17	7	17	5	17	6	17	11	17	9	17	8	17	4	17	3
18	15	18	5	18	9	18	6	18	8	18	10	18	10	18	4	18	9	18	9	18	9
19	7	19	3	19	8	19	4	19	6	19	3	19	6	19	9	19	6	19	2	19	5
20	11	20	9	20	10	20	3	20	4	20	3	20	2	20	3	20	9	20	2	20	7
21	5	21	7	21	3	21	2	21	1	21	2	21	4	21	9	21	7	21	1	21	6
22	4	22	3	22	3	22	1	22	3	22	6	22	4	22	5	22	2	22	2	22	1
23	2	23	4	23	6	23	1	23	3	23	3	23	1	23	3	23	5	23	1	23	1
24	3	24	3	24	2	24	5	24	1	24	4	24	2	24	9	24	9	24	4	25	1
25	4	25	3	25	3	26	2	25	4	25	8	25	3	25	5	25	2	25	2	26	2
26	4	26	2	26	5	27	1	26	3	26	5	26	2	26	4	26	5	26	2	27	3
27	1	27	2	27	3	28	2	27	5	27	5	27	2	27	3	27	3	27	1	28	2
29	4	28	3	28	4	29	2	28	2	28	4	28	2	28	2	28	4	28	3	30	2
30	2	29	3	29	2	31	1	29	1	29	2	29	1	30	2	29	4	29	1	31	1
31	3	30	1	30	4	34	1	32	1	30	1	30	1	31	5	30	1	30	1	33	2
32	1	33	1	31	2	36	1	33	1	31	2	31	1	32	1	31	5	33	2	34	1
34	1	34	1	33	1	40	1	34	1	33	2	36	1	36	1	32	1	35	1	38	1
35	2	35	2	34	3	42	1	36	1	34	2	37	1	38	1	33	1	44	2	39	1
37	1	37	1	35	2	43	1	38	1	36	1	38	1	41	1	34	1	46	1	44	1
38	1	43	1	38	1	44	2	40	1	37	1	40	1	42	2	35	2	47	1	45	1
39	1	45	1	39	1	53	2	43	1	38	1	41	1	45	1	37	3	50	1	46	2
40	3	48	1	42	1			52	1	44	1	49	1			44	2	54	1	49	1
41	1	52	1	46	1			55	1	46	1	51	1			48	1	61	1	51	1
42	1	181	1	48	1			59	1	52	2	60	1			63	1	66	1	53	2
43	2			50	3			65	1	56	1	63	1			78	1	69	1	56	1
44	2			58	1					59	1
45	2			75	1					73	1
52	1			94	1
60	1
71	1
112	1

## Sheet: Deletion frequency
Supplementary table S7: Frequency of length distribution of deletions among the 11 chromosomes
Chr1		Chr2		Chr3		Chr4		Chr5		Chr6		Chr7		Chr8		Chr9		Chr10		Chr11
LENGTH	COUNT	LENGTH	COUNT	LENGTH	COUNT	LENGTH	COUNT	LENGTH	COUNT	LENGTH	COUNT	LENGTH	COUNT	LENGTH	COUNT	LENGTH	COUNT	LENGTH	COUNT	LENGTH	COUNT
-92	1	-95	1	-109	1	-99	1	-100	1	-102	1	-96	1	-98	1	-101	1	-107	1	-105	1
-89	1	-93	1	-101	1	-93	1	-99	1	-92	1	-95	1	-97	1	-94	2	-106	2	-93	3
-88	1	-89	1	-99	2	-85	2	-94	1	-90	1	-89	1	-94	1	-91	1	-93	1	-89	2
-86	1	-84	1	-98	1	-77	2	-80	1	-81	2	-87	1	-93	1	-87	1	-91	1	-87	1
-85	1	-82	2	-93	1	-66	1	-79	2	-72	1	-86	1	-92	1	-86	1	-90	1	-82	1
-83	1	-81	1	-83	1	-65	1	-78	2	-69	1	-80	1	-88	1	-81	1	-89	1	-81	1
-74	1	-78	1	-82	2	-62	1	-77	1	-66	1	-77	1	-75	1	-80	1	-84	1	-78	1
-72	2	-77	1	-81	1	-61	1	-70	1	-65	1	-76	1	-74	1	-74	1	-83	1	-77	1
-70	1	-76	1	-80	1	-59	1	-69	2	-63	1	-72	1	-73	1	-73	1	-78	1	-75	1
-69	1	-75	2	-77	1	-58	4	-68	1	-60	1	-71	3	-72	1	-72	1	-76	1	-74	1
-67	1	-73	1	-72	1	-57	2	-66	1	-57	2	-69	1	-71	1	-71	1	-73	1	-70	2
-66	1	-72	2	-69	3	-56	1	-65	4	-55	2	-67	3	-69	1	-69	1	-70	1	-66	1
-65	3	-71	3	-66	1	-54	2	-63	3	-53	3	-66	2	-68	1	-68	1	-69	1	-64	2
-64	1	-70	1	-64	3	-53	1	-60	1	-51	3	-65	1	-66	2	-67	4	-65	3	-62	2
-62	2	-68	1	-63	1	-51	1	-57	1	-50	2	-59	1	-64	1	-65	1	-62	2	-60	2
-57	1	-67	1	-62	2	-50	1	-56	1	-49	1	-57	2	-63	2	-64	1	-60	1	-59	2
-56	1	-66	1	-61	1	-49	1	-55	1	-48	4	-56	1	-61	2	-63	1	-58	1	-58	3
-55	1	-64	1	-59	1	-48	1	-54	1	-47	2	-55	5	-60	1	-62	2	-57	1	-56	3
-54	1	-63	1	-58	1	-47	3	-53	2	-46	2	-54	3	-58	1	-61	1	-56	1	-52	1
-53	2	-61	1	-56	4	-46	5	-52	1	-45	1	-53	1	-57	1	-60	1	-55	1	-51	2
-52	2	-60	2	-55	1	-45	4	-51	1	-44	1	-52	2	-56	1	-58	2	-53	1	-50	2
-51	2	-59	1	-54	3	-44	1	-50	1	-43	4	-51	2	-55	1	-57	4	-51	1	-48	3
-50	1	-58	4	-53	1	-43	2	-48	3	-42	1	-50	2	-54	4	-56	1	-50	1	-47	3
-49	2	-57	1	-52	3	-42	3	-47	3	-41	2	-49	2	-53	1	-54	1	-49	3	-46	3
-48	1	-55	2	-51	1	-41	3	-46	1	-40	3	-48	2	-52	2	-53	1	-48	2	-45	3
-45	4	-54	1	-50	1	-40	1	-45	3	-39	2	-47	2	-51	2	-52	2	-47	2	-44	3
-44	2	-53	3	-49	4	-39	3	-44	3	-38	3	-46	4	-50	3	-51	4	-46	2	-43	3
-42	3	-52	4	-48	1	-38	6	-43	4	-37	5	-45	5	-49	1	-50	3	-45	2	-42	3
-41	5	-51	4	-47	1	-37	2	-42	3	-36	4	-44	2	-48	1	-49	3	-44	2	-41	3
-40	6	-50	2	-46	1	-36	4	-41	2	-35	1	-43	2	-47	3	-48	2	-43	4	-40	4
-39	1	-49	3	-45	1	-35	7	-40	5	-34	3	-42	1	-46	4	-46	1	-42	1	-39	1
-38	5	-48	3	-44	2	-34	4	-39	4	-32	7	-41	4	-45	3	-45	4	-41	3	-38	2
-37	7	-47	2	-43	6	-33	4	-38	5	-31	4	-40	2	-44	3	-44	2	-40	4	-37	1
-36	3	-46	5	-42	4	-32	6	-37	6	-30	8	-39	2	-43	4	-43	3	-39	3	-36	4
-35	3	-45	2	-41	1	-31	3	-36	1	-29	2	-38	2	-42	8	-42	4	-38	2	-35	4
-34	5	-44	2	-40	5	-30	14	-35	7	-28	5	-37	3	-41	4	-41	1	-37	5	-34	3
-33	4	-43	1	-39	4	-29	7	-34	8	-27	8	-36	4	-40	2	-40	6	-36	5	-33	8
-32	4	-42	4	-38	11	-28	9	-33	3	-26	8	-35	3	-39	4	-39	3	-35	3	-32	8
-31	12	-40	6	-37	3	-27	6	-32	5	-25	9	-34	3	-38	4	-38	4	-34	2	-31	3
-30	8	-39	5	-36	2	-26	9	-31	4	-24	13	-33	8	-37	3	-37	3	-33	5	-30	11
-29	12	-38	4	-35	7	-25	6	-30	5	-23	5	-32	9	-36	3	-36	2	-32	10	-29	5
-28	9	-37	4	-34	7	-24	7	-28	4	-22	9	-31	3	-35	4	-35	5	-31	9	-28	7
-27	10	-36	5	-33	4	-23	7	-27	7	-21	13	-30	12	-34	4	-34	7	-30	7	-27	9
-26	10	-35	3	-32	10	-22	9	-26	10	-20	11	-29	8	-33	7	-32	5	-29	3	-26	8
-25	8	-34	4	-31	13	-21	14	-25	4	-19	20	-28	10	-32	10	-31	6	-28	5	-25	8
-24	6	-33	4	-30	5	-20	19	-24	14	-18	22	-27	8	-31	3	-30	1	-27	7	-24	8
-23	15	-32	5	-29	9	-19	12	-23	12	-17	14	-26	7	-30	4	-29	5	-26	8	-23	7
-22	9	-31	6	-28	7	-18	15	-22	8	-17	14	-25	9	-29	6	-28	6	-25	5	-22	13
-21	18	-30	10	-27	14	-17	13	-21	11	-16	15	-24	8	-28	4	-27	12	-24	6	-21	15
-20	6	-29	9	-26	9	-16	15	-20	12	-15	33	-23	10	-27	9	-26	7	-23	7	-20	13
-19	22	-28	8	-25	11	-15	14	-19	13	-14	32	-22	14	-26	7	-25	14	-22	10	-19	19
-18	21	-27	8	-24	9	-14	36	-18	18	-13	19	-21	12	-25	13	-24	3	-21	8	-18	16
-17	20	-26	13	-23	15	-13	26	-17	21	-12	30	-20	12	-24	19	-23	7	-20	14	-17	21
-16	28	-25	14	-22	10	-12	42	-16	18	-11	32	-19	13	-23	11	-22	8	-19	8	-16	38
-15	34	-24	18	-21	18	-11	39	-15	28	-10	42	-18	12	-22	14	-21	15	-18	12	-15	20
-14	30	-23	16	-20	13	-10	34	-14	30	-9	58	-17	7	-21	21	-20	13	-17	18	-14	28
-13	37	-22	13	-19	11	-9	49	-13	39	-8	62	-16	25	-20	18	-19	11	-16	24	-13	35
-12	45	-21	20	-18	35	-8	58	-12	45	-7	67	-15	13	-19	21	-18	19	-15	30	-12	53
-11	45	-20	20	-17	21	-7	55	-11	42	-6	73	-14	24	-18	28	-17	26	-14	21	-11	42
-10	46	-19	18	-16	25	-6	81	-10	44	-5	96	-13	23	-17	27	-16	19	-13	32	-10	62
-9	73	-18	26	-15	32	-5	93	-9	55	-4	144	-12	39	-16	25	-15	20	-12	29	-9	66
-8	68	-17	29	-14	38	-4	139	-8	52	-3	280	-11	34	-15	24	-14	32	-11	40	-8	63
-7	83	-16	32	-13	45	-3	227	-7	62	-2	439	-10	56	-14	28	-13	30	-10	41	-7	57
-6	114	-15	42	-12	56	-2	432	-6	88	-1	1358	-9	59	-13	39	-12	33	-9	51	-6	89
-5	126	-14	33	-11	41	-1	1355	-5	98			-8	55	-12	55	-11	45	-8	47	-5	119
-4	166	-13	50	-10	70			-4	143			-7	79	-11	51	-10	61	-7	58	-4	157
-3	333	-12	53	-9	80			-3	260			-6	101	-10	66	-9	62	-6	71	-3	279
-2	541	-11	58	-8	78			-2	471			-5	105	-9	79	-8	59	-5	87	-2	503
-1	1726	-10	64	-7	97			-1	1431			-4	173	-8	78	-7	94	-4	122	-1	1620
		-9	76	-6	115							-3	318	-7	76	-6	106	-3	205
		-8	89	-5	153							-2	523	-6	105	-5	110	-2	411
		-7	84	-4	181							-1	1431	-5	140	-4	160	-1	1310
		-6	125	-3	315									-4	214	-3	288
		-5	126	-2	603									-3	336	-2	532
		-4	213	-1	1851									-2	647	-1	1512
		-3	365											-1	1900
		-2	700
		-1	1980
